# Supplementary material for: Investigation of fiber utilization in the rumen of dairy cows based on metagenome-assembled genomes and single-cell RNA sequencing
Source: Microbiome. 2022 Jan 20;10:11. doi: 10.1186/s40168-021-01211-w (PMC8772221; doi:10.1186/s40168-021-01211-w)
Supplement: Supplementary file 2 — Additional file 1: Supplementary Table S1. Summary of sequence data generated from rumen samples of 49 dairy cows. Supplementary Table S2. Summary of rumen bacterial genomes recovered from 49 dairy cows. Supplementary Table S3. Numbers of each CAZyme family predicted in the total metagenome. Supplementary Table S4. PUL profile of MAGs in Bacteroidetes. Supplementary Table S5. DEGs of each rumen epithelial cell type. Supplementary Table S6. List of microbial proteins derived from the 30 key MAG sequence data. Supplementary Table S7. Localization-filtered bovine receptor proteins. Supplementary Table S8. Interactions identified using domain–domain-based protein–protein predictions between microbial and bovine receptor proteins. Supplementary Table S9. Genes of short-chain fatty acid catabolic process and ketone body biosynthetic process gene sets. [file 40168_2021_1211_MOESM2_ESM.xlsx]

## Sheet: Table S1
Supplementary Table S1. Summary of sequence data generated from rumen samples of 49 dairy cows.
Samples	Raw reads	Raw bases (bp)	Clean reads	Clean bases (bp)	Percent in raw reads (%)	Percent in raw bases (%)	Contigs	Contigs bases (bp)	Percent in clean bases (%)	N50(bp)	Max(bp)	Min(bp)
C2_16	61701178	9316877878	59237064	8784390133	96.0064	94.2847	703980	462926141	5.26987	716	44983	300
C2_31	59141244	8930327844	56754158	8417605222	95.9638	94.2586	717494	531559220	6.31485	839	153938	300
C2_45	69740990	10530889490	67465024	10017303334	96.7365	95.1231	933865	617247273	6.16181	719	111660	300
C4_58	73330896	11072965296	70465432	10449053560	96.0924	94.3655	911571	613535098	5.87168	743	58211	300
C4_85	60413100	9122378100	57685654	8531696213	95.4853	93.5249	689541	453935152	5.32057	715	95414	300
C4_89	70750268	10683290468	68632080	10185562824	97.0061	95.3411	766688	575212295	5.64733	852	106445	300
C4_96	66521710	10044778210	63366678	9376878840	95.2571	93.3508	747425	492447901	5.25173	715	107036	300
C6_45	68288890	10311622390	66299994	9855728450	97.0875	95.5788	844432	587248059	5.95844	767	105271	300
C6_86	65282512	9857659312	62694180	9300716624	96.0352	94.3502	734518	532192700	5.72206	803	189020	300
C7_42	68362320	10322710320	66092742	9805056766	96.6801	94.9853	507402	454465651	4.63501	1147	168819	300
C7_57	73324032	11071928832	71188988	10571349044	97.0882	95.4788	883496	644070456	6.0926	811	137395	300
C7_67	65283008	9857734208	63141826	9367312428	96.7202	95.025	643648	481690832	5.14225	843	188935	300
C8_19	64921186	9803099086	61971280	9170593089	95.4562	93.5479	811460	542349782	5.91401	723	242957	300
C8_33	63081890	9525365390	60744922	8987749787	96.2953	94.356	777467	568885765	6.32957	825	62113	300
C8_36	64633852	9759711652	62458676	9274750309	96.6346	95.031	821723	586254077	6.32097	785	88266	300
C8_69	74654404	11272815004	71718886	10638086193	96.0679	94.3694	922358	583342406	5.48353	680	104576	300
sample1	47122882	7115555182	46671848	7042270520	99.0429	98.9701	412426	304931302	4.33001	794	207639	300
sample10	51120112	7719136912	50592064	7616170475	98.967	98.6661	717396	458417020	6.019	675	34904	300
sample10211	48545732	7330405532	48104990	7258519042	99.0921	99.0193	544573	418372128	5.76388	854	189359	300
sample10214	46908870	7083239370	46572922	7022926285	99.2838	99.1485	688801	459693714	6.54561	697	141662	300
sample11118	48603714	7339160814	48173030	7265572897	99.1139	98.9973	755348	502481585	6.91593	700	63696	300
sample12004	55731048	8415388248	55319794	8343484755	99.2621	99.1456	850439	557429285	6.68101	684	83095	300
sample12027	52391666	7911141566	51981946	7840534842	99.218	99.1075	767387	498476977	6.35769	681	190978	300
sample12037	53121026	8021274926	52698424	7950296813	99.2045	99.1151	485240	385286866	4.84619	905	187352	300
sample12141	56101136	8471271536	55549854	8375851055	99.0173	98.8736	900989	582835350	6.95852	671	120124	300
sample12146	52400934	7912541034	51983994	7843034774	99.2043	99.1216	572529	425521483	5.42547	813	183659	300
sample12172	48353626	7301397526	47884476	7224419120	99.0298	98.9457	630384	473682321	6.55668	832	83150	300
sample12205	51514982	7778762282	51093030	7701762533	99.1809	99.0101	547124	376685481	4.8909	726	154992	300
sample12236	49654152	7497776952	49245642	7429847643	99.1773	99.094	455419	384623812	5.17674	1008	168721	300
sample12268	53746534	8115726634	53348072	8047209950	99.2586	99.1558	780337	517633284	6.43246	690	74977	300
sample12276	55795424	8425109024	55388072	8350878769	99.2699	99.1189	751934	525125697	6.28827	736	189748	300
sample13018	56436254	8521874354	56013400	8443679716	99.2507	99.0824	914069	551041675	6.52608	610	153220	300
sample13093	45422276	6858763676	45040430	6795026829	99.1593	99.0707	402682	349796569	5.14783	1073	191876	300
sample13117	55151200	8327831200	54709852	8251361110	99.1997	99.0818	625678	451749605	5.47485	771	258833	300
sample13169	52653734	7950713834	52190358	7873991904	99.12	99.035	579334	444381785	5.64367	860	156821	300
sample13170	54137030	8174691530	53669940	8096302987	99.1372	99.0411	805800	514769725	6.35808	667	43274	300
sample13196	50511818	7627284518	50031306	7548415572	99.0487	98.966	778924	516378540	6.84089	698	120005	300
sample14	50440260	7616479260	50095884	7555647899	99.3173	99.2013	670176	448692519	5.9385	699	157368	300
sample16	47417900	7160102900	47001990	7086799925	99.1229	98.9762	692383	448644563	6.33071	677	62677	300
sample17	49143762	7420708062	48682726	7343901413	99.0619	98.965	704953	460172385	6.26605	677	119126	300
sample18	48265420	7288078420	47930540	7230391662	99.3062	99.2085	502904	351997365	4.8683	743	150968	300
sample21	51642388	7798000588	51208522	7721293643	99.1599	99.0163	801717	533028868	6.90336	706	70268	300
sample22	54531520	8234259520	54025350	8144888309	99.0718	98.9146	768994	491285098	6.03182	669	98462	300
sample23	48507246	7324594146	48038572	7244358616	99.0338	98.9046	726494	455596220	6.28898	653	50320	300
sample28	50945870	7692826370	50580246	7623185741	99.2823	99.0947	706469	442139542	5.79993	639	108835	300
sample3	48761068	7362921268	48391500	7298911367	99.2421	99.1306	638872	417328714	5.71768	677	72533	300
sample30	50479622	7622422922	50051794	7548845747	99.1525	99.0347	440772	309629714	4.10168	733	227810	300
sample5	46229640	6980675640	45838360	6916821639	99.1536	99.0853	343790	273136754	3.94888	877	166803	300
sample8	49965168	7544740368	49569116	7478553680	99.2073	99.1227	657885	427402253	5.71504	675	124638	300
Total	2751185494	415429009594	2697595628	404248990048	4812.96	4781.39	34039290	23485731007	5.80972	37253	6372932	14700
Mean	5.61466e+07	8.47814e+09	55052972	8.24998e+09	98.2237	97.5794	694679	4.79301e+08	5.80972	760.265	130060	300
SD	8.3507e+06	1.26096e+09	7.48718e+06	1.06129e+09	1.40285	2.16114	147785	8.43871e+07	7.95138	108.494	56169.4	0

## Sheet: Table S2
Supplementary Table S2. Summary of rumen bacterial genomes recovered from 49 dairy cows.
MAG Id	Contigs Num	Genome size（bp）	Longest contig（bp）	N50 （contigs）（bp）	Mean contig length（bp）	Completeness（%）	Contamination（%）
MAG105	1757	4105827	38480	2267	2337	100	6.64
MAG108	1035	5656400	69376	9978	5465	100	5.01
MAG140	1038	4322698	50372	6364	4164	100	0.27
MAG15	1177	6096105	53173	6892	5179	100	7.05
MAG18	1426	5209182	32231	4281	3653	100	4.08
MAG202	1361	4414574	30272	3604	3244	100	4.42
MAG247	2144	7114205	27993	3684	3318	100	4.93
MAG269	3637	12134970	15636	3805	3337	100	8.19
MAG285	4167	16275352	38002	4756	3906	100	0.41
MAG314	797	9060895	258833	37120	11369	100	7.37
MAG325	1528	12383525	135036	26343	8104	100	6.54
MAG349	795	4939637	142695	9817	6213	100	2.52
MAG373	1117	7143616	105271	10925	6395	100	7.88
MAG375	1658	9843749	77618	9274	5937	100	0.62
MAG411	1272	14539272	188935	27658	11430	100	8.22
MAG458	1226	9680396	119126	17036	7896	100	8.42
MAG464	2944	20212824	88266	10392	6866	100	9.85
MAG478	2564	14602648	103541	8753	5695	100	7.69
MAG482	3314	12002559	41755	4231	3622	100	3.41
MAG493	3319	13353525	47474	5003	4023	100	7.08
MAG528	1270	8814145	168796	15711	6940	100	5.03
MAG535	1196	4474812	56267	4371	3741	100	5.41
MAG561	1672	12784577	102206	12030	7646	100	3.33
MAG565	7981	22443027	20248	2884	2812	100	8.16
MAG577	7617	20281690	18598	2686	2663	100	0.79
MAG602	3726	9421650	13550	2523	2529	100	9.1
MAG610	7522	16649208	21375	2119	2213	100	8.43
MAG652	1959	9093868	65451	6285	4642	100	3.66
MAG678	4948	18589509	34559	4475	3757	100	7.98
MAG300	1366	3782218	17948	2881	2769	99.12	2.85
MAG524	1725	7052467	26743	5050	4088	98.56	4.28
MAG352	1572	12748087	113908	12409	8109	98.28	3.2
MAG502	475	7168205	89611	25531	15091	98.28	6.99
MAG668	941	4347446	84056	6152	4620	98.28	8.88
MAG680	459	3299472	115832	19193	7188	98.28	7.1
MAG73	961	3725438	30264	4722	3877	98.28	8.61
MAG92	718	6210165	190978	23736	8649	98.28	9.71
MAG150	770	6435344	167594	31934	8358	98.25	9.74
MAG626	1293	6599444	68958	6960	5104	98.25	3.86
MAG110	1759	5314389	25990	3250	3021	98.13	6.19
MAG567	3609	9096423	13753	2545	2520	98.12	6.51
MAG685	960	5173972	79909	9462	5390	98.09	7.19
MAG481	1134	3475751	41270	3114	3065	97.93	7.2
MAG574	56	1921560	148779	61696	34314	97.64	0
MAG172	139	2519212	111660	30665	18124	97.54	0.67
MAG66	153	2246421	141662	42455	14682	97.54	8.61
MAG396	328	3493479	116501	18530	10651	96.99	8.13
MAG156	5772	21129424	34622	4315	3661	96.84	8.5
MAG75	377	2423820	57596	10058	6429	96.7	2.62
MAG658	101	2717074	191876	48417	26902	96.67	1.69
MAG265	1537	4185337	35769	2585	2723	96.55	3.91
MAG621	284	2415536	153220	29476	8505	96.53	0
MAG61	5253	15561174	17391	3154	2962	95.83	7.66
MAG173	481	5427500	227810	39115	11284	95.8	9.33
MAG538	759	7404974	111252	20005	9756	95.72	9.01
MAG475	2200	6452146	13792	3130	2933	95.61	9.92
MAG527	3601	13844958	31061	4526	3845	95.45	7.95
MAG361	7854	26548065	28479	3760	3380	95.14	6.74
MAG661	442	2939350	38626	9610	6650	95.11	8.17
MAG374	398	5435090	116364	23107	13656	94.83	9.4
MAG403	697	3590885	80404	8557	5152	94.83	5.05
MAG259	2493	7628696	20873	3287	3060	94.74	2.31
MAG274	415	1543440	22342	4114	3719	94.74	5.04
MAG297	470	2044758	26835	5699	4351	94.74	8.58
MAG31	1923	6785575	35106	4023	3529	94.74	8.15
MAG208	4940	20356162	39106	5199	4121	94.5	7.76
MAG559	2583	7955888	17330	3406	3080	94.48	6.1
MAG16	268	2016376	33595	9959	7524	94.36	3.02
MAG503	271	1856650	31388	9981	6851	94.03	2.4
MAG617	147	2948189	113505	32276	20056	93.96	2.03
MAG180	1204	3765593	21332	3301	3128	93.89	9.32
MAG540	538	3043889	45285	9798	5658	93.6	8.11
MAG368	1314	4292248	18639	3502	3267	93.34	6.55
MAG230	842	2621373	22802	3145	3113	93.1	7.62
MAG484	954	2780764	23723	2935	2915	92.98	4.27
MAG539	509	3585079	103321	13215	7043	92.98	8.68
MAG414	3808	11019366	19627	2984	2894	92.93	3.68
MAG337	357	2164980	36793	7546	6064	92.67	0.34
MAG383	2533	8505653	23250	3823	3358	92.57	3.64
MAG141	195	2572374	81140	23124	13192	92.41	7.62
MAG10	1201	3477550	28253	2902	2896	92.02	6.65
MAG650	2942	7715980	17916	2617	2623	91.5	7.29
MAG669	97	2794057	134014	54401	28805	91.5	1.48
MAG469	834	2439099	22637	3074	2925	91.23	9.91
MAG625	1651	5458893	17856	3715	3306	91.14	3.24
MAG177	283	1035657	21621	4223	3660	91.01	7.27
MAG94	325	2863701	60947	12001	8811	90.97	3.49
MAG450	4064	16781813	45790	5270	4129	90.8	6.32
MAG440	3707	8012558	9497	2108	2161	90.67	9.96
MAG633	3648	10796188	15211	3150	2959	90.44	8.98
MAG401	683	2016509	17064	3070	2952	90.37	8.97
MAG682	2675	6664817	10763	2476	2492	90.19	8.42
MAG224	1697	6832782	105488	4815	4026	89.26	5.77
MAG555	1083	4815534	44983	5448	4446	89.14	8.41
MAG353	6492	19344555	21705	3161	2980	88.65	6.48
MAG509	715	3232679	37171	5622	4521	88.6	6.49
MAG399	1588	4847675	28307	3176	3053	88.56	5.38
MAG594	86	1923452	242957	50516	22366	88.46	6.18
MAG595	343	2465630	49743	9613	7188	88.29	4.05
MAG33	495	2181921	21892	5619	4408	88.19	8.22
MAG234	1334	8300813	70600	10736	6222	88.09	5.83
MAG26	417	1768747	20292	4851	4242	88.05	0.84
MAG27	3124	11291402	54537	4117	3614	87.93	8.28
MAG406	1744	4141123	11396	2352	2374	87.7	7.44
MAG623	321	1613842	26292	6301	5028	87.53	3.69
MAG72	1096	4029957	26938	4165	3677	87.15	8.11
MAG303	1077	3049110	13666	2994	2831	86.93	7.04
MAG82	134	1839119	51467	24247	13725	86.65	1.03
MAG137	2354	11592416	48654	7915	4925	86.47	9.47
MAG273	290	1352780	36970	5828	4665	86.45	3.44
MAG505	73	1265286	108835	30754	17333	86.21	8.79
MAG660	1659	7183348	40204	5613	4330	86.21	3.13
MAG333	650	1680603	14968	2670	2586	85.96	9.83
MAG397	3172	12543246	57993	4799	3954	85.86	6.8
MAG38	404	1883230	27145	6030	4661	85.66	2.12
MAG227	1924	6048213	66655	3358	3144	85.48	8.47
MAG454	640	7437153	98773	27742	11621	85.42	8.38
MAG308	1157	3269221	14846	2927	2826	85.34	9.94
MAG365	523	2582017	27521	6259	4937	84.89	7.53
MAG641	84	2521094	155232	50897	30013	84.89	0.84
MAG603_2	254	2497771	64302	18114	9834	84.56	9.1
MAG294	1359	3800716	10522	2903	2797	84.48	2.87
MAG69	1514	5611567	30904	4472	3706	84.26	7.4
MAG196	570	7891263	119274	23146	13844	84.04	7.68
MAG514	813	3055490	30476	4713	3758	83.03	8.68
MAG578	2458	6307524	22183	2563	2566	82.87	9.2
MAG331	609	2424448	19626	4881	3981	82.83	7.48
MAG160	171	2582450	83150	22383	15102	82.78	1.03
MAG120	2401	8438423	26196	3996	3515	82.65	6.97
MAG68	1798	4757530	14331	2602	2646	82.6	5.17
MAG628_1	880	3929613	38416	5673	4465	82.59	3.77
MAG271	2621	10603882	41737	5141	4046	82.07	8.04
MAG562	438	1873413	29026	5045	4277	81.99	1.13
MAG387	1655	4346058	13516	2626	2626	81.97	7.36
MAG266	6429	19257523	23606	3134	2995	81.69	7.41
MAG386	934	2854417	24527	3339	3056	80.15	9.51
MAG220	475	2051111	24120	4848	4318	79.84	3.75
MAG278	73	2243440	118835	44162	30732	79.63	0
MAG683	1164	3229761	16924	2757	2775	79.57	6.14
MAG367	122	1717772	61477	29600	14080	79.33	2.68
MAG389	528	1808882	18825	3737	3426	79.33	4.55
MAG131	571	1328548	14313	2234	2327	79.23	6.49
MAG190_2	396	3009545	59919	13452	7600	79.05	7.92
MAG495	327	1855885	35187	6914	5675	78.77	2.93
MAG174	766	3807583	44391	6988	4971	78.45	4.38
MAG147	70	2011971	99059	45924	28742	77.91	0
MAG322	1828	4732047	11009	2665	2589	77.69	3.37
MAG179	4657	14931897	26107	3570	3206	77.66	9.24
MAG184	429	3736417	100270	14428	8710	77.38	7.05
MAG372	578	3530277	75005	12519	6108	77.3	6.21
MAG394	1064	2452585	10038	2259	2305	77.1	9.35
MAG231	169	3080284	95414	37439	18227	77.07	5.17
MAG663	557	2045725	16582	4304	3673	77.07	3.31
MAG490_3	425	1728497	22277	5322	4067	76.8	1.77
MAG163	222	2807734	104081	22542	12647	76.46	9.35
MAG304	2341	6646048	18317	2924	2839	76.25	6.17
MAG369	2709	12091465	26315	6272	4463	76.16	7.5
MAG186	1292	3599644	15159	2862	2786	76.12	6.22
MAG206	786	2329210	18778	3131	2963	75.63	4.82
MAG204	413	1077916	11780	2595	2610	75.62	4.89
MAG468	460	1072288	8764	2299	2331	75.6	4.89
MAG630	114	659879	57690	7211	5788	75.39	5.64
MAG242	194	4756596	189359	59064	24519	75	5.21
MAG64	457	1138583	12884	2456	2491	74.56	4.17
MAG420	916	2522403	12163	2846	2754	74.51	5.94
MAG88	465	1695583	19937	3985	3646	74.37	4.39
MAG549	974	2753544	17483	2930	2827	74.22	9.94
MAG310	1204	3758323	22417	3258	3122	74.14	3.17
MAG330	593	4339853	83593	19098	7318	74.14	8.4
MAG632	983	2984038	13606	3231	3036	74.11	4.61
MAG356_2	150	1962136	111284	39345	13081	74.05	1.51
MAG492	1849	4922848	11593	2741	2662	73.43	4.81
MAG536	376	2105767	64010	8639	5600	73.2	3.56
MAG290	1793	4518197	15269	2537	2520	73.12	3.04
MAG470	1253	3291069	11702	2729	2627	73.12	7.76
MAG146	699	2043682	12933	3138	2924	73.1	4.53
MAG634	257	792770	14709	3528	3085	72.85	6.91
MAG11	529	1390576	10423	2759	2629	72.3	6.71
MAG59	2775	7070007	19825	2597	2548	72.3	3.76
MAG193	1910	6538584	38023	3874	3423	72.21	6.02
MAG585	332	1270283	22343	4811	3826	71.84	7.75
MAG171	1263	3229048	9710	2636	2557	71.48	2.27
MAG214	1224	3734423	18896	3220	3051	71.19	4.88
MAG102	533	1788443	18373	3691	3355	71.01	5.87
MAG262	292	948888	14981	3368	3250	70.16	2.47
MAG161	1216	3056387	11579	2533	2513	70.02	4.71
Mean	1486.92	5.86742e+06	53930.8	10402.8	6254.99	88.223	5.80817
SD	1574.35	5.00817e+06	50028.7	12495.9	5913.35	9.45196	2.71322
Max	7981	26548065	258833	61696	34314	100	9.96
Min	56	659879	8764	2108	2161	70.02	0

## Sheet: Table S3
Supplementary Table S3. Number of each CAZyme family predicted in the total metagenome.
Family	Number of CAZymes
AA6	2285
AA3_1	653
AA3	622
AA5	419
AA7	246
AA4	124
AA8	37
AA5_2	32
AA3_2	12
AA3_3	11
AA3_4	9
AA11	3
AA12	3
AA2	1
AA5_1	1
AA9	1
CBM32	2249
CBM67	1560
CBM48	1521
CBM6	1489
CBM50	1413
CBM13	1342
CBM4	1271
CBM61	1270
CBM56	1199
CBM26	1193
CBM35	811
CBM20	780
CBM37	652
CBM22	402
CBM66	348
CBM34	347
CBM40	345
CBM16	329
CBM9	247
CBM62	246
CBM2	176
CBM51	176
CBM77	166
CBM57	145
CBM72	143
CBM74	117
CBM25	109
CBM30	103
CBM3	81
CBM41	80
CBM44	79
CBM79	70
CBM69	62
CBM12	55
CBM45	41
CBM38	35
CBM21	33
CBM46	33
CBM63	32
CBM23	31
CBM5	31
CBM65	26
CBM76	25
CBM80	25
CBM54	23
CBM58	22
CBM11	20
CBM36	20
CBM70	20
CBM27	19
CBM78	16
CBM8	13
CBM75	12
CBM47	9
CBM59	8
CBM14	5
CBM42	5
CBM53	4
CBM68	4
CBM17	1
CBM29	1
CBM39	1
CBM49	1
CBM64	1
CBM81	1
CE1	8467
CE10	7347
CE4	2930
CE9	2693
CE8	2273
CE7	2158
CE12	2103
CE3	1868
CE2	1191
CE15	971
CE6	727
CE11	635
CE14	476
CE13	119
CE5	51
CE16	2
GH2	18219
GH13	15765
GH43	11093
GH3	6871
GH97	5760
GH31	5314
GH5	5308
GH78	4826
GH25	4681
GH94	4256
GH106	4014
GH95	3888
GH77	3811
GH36	3377
GH51	3347
GH28	3295
GH115	2848
GH92	2790
GH10	2785
GH127	2715
GH32	2594
GH53	2440
GH105	2334
GH109	2276
GH29	2269
GH9	2167
GH23	1917
GH30	1913
GH5_4	1879
GH20	1780
GH73	1731
GH43_10	1660
GH26	1567
GH13_20	1518
GH1	1452
GH13_9	1258
GH16	1230
GH43_35	1212
GH13_36	1135
GH35	1132
GH67	1095
GH43_4	1090
GH33	1085
GH13_38	1084
GH27	994
GH13_13	945
GH18	908
GH13_31	894
GH133	876
GH43_29	861
GH124	840
GH130	838
GH141	799
GH24	781
GH13_4	707
GH89	703
GH13_11	699
GH119	679
GH13_8	659
GH13_6	654
GH57	647
GH43_19	627
GH39	624
GH76	589
GH8	589
GH43_5	577
GH42	567
GH43_1	544
GH74	539
GH13_7	506
GH88	493
GH5_2	470
GH43_7	450
GH5_37	426
GH43_12	423
GH140	398
GH13_5	395
GH125	376
GH43_24	368
GH5_7	364
GH30_8	363
GH139	358
GH99	349
GH138	335
GH5_21	332
GH43_17	326
GH30_5	325
GH55	321
GH13_14	314
GH143	314
GH38	301
GH4	292
GH123	291
GH43_28	288
GH13_28	286
GH13_21	275
GH43_2	274
GH128	267
GH98	261
GH30_4	260
GH142	257
GH5_38	256
GH50	251
GH13_1	236
GH43_3	236
GH30_1	235
GH13_19	228
GH11	221
GH5_1	220
GH66	208
GH13_15	200
GH137	197
GH144	192
GH121	188
GH93	183
GH110	179
GH30_2	179
GH65	173
GH5_46	169
GH108	166
GH43_26	165
GH84	160
GH5_13	158
GH136	155
GH59	154
GH13_2	148
GH13_29	148
GH129	147
GH13_40	145
GH43_18	143
GH114	137
GH48	135
GH120	132
GH13_18	132
GH112	131
GH63	131
GH43_31	130
GH15	127
GH82	127
GH113	125
GH5_44	120
GH19	117
GH43_11	113
GH44	95
GH54	86
GH45	85
GH13_42	80
GH43_9	78
GH5_36	76
GH13_37	75
GH87	72
GH116	71
GH43_27	71
GH37	66
GH43_33	61
GH43_37	61
GH5_35	60
GH81	57
GH13_27	52
GH43_14	50
GH13_25	47
GH13_10	44
GH13_16	43
GH43_22	42
GH5_27	40
GH43_8	38
GH85	37
GH145	35
GH5_19	34
GH13_24	33
GH43_34	31
GH13_32	30
GH5_26	30
GH5_22	28
GH5_25	26
GH103	25
GH117	25
GH13_3	24
GH17	24
GH5_10	23
GH5_39	23
GH5_48	23
GH91	23
GH126	22
GH49	22
GH43_36	18
GH64	17
GH13_17	15
GH43_16	14
GH13_23	13
GH30_7	13
GH104	12
GH43_20	12
GH5_28	12
GH5_52	12
GH72	12
GH118	11
GH13_30	10
GH46	10
GH43_23	8
GH5_42	8
GH79	8
GH100	7
GH102	7
GH43_13	7
GH101	6
GH43_21	6
GH5_5	6
GH107	5
GH13_39	5
GH13_34	4
GH13_41	4
GH43_30	4
GH5_40	4
GH5_41	4
GH70	4
GH83	4
GH13_33	3
GH134	3
GH30_3	3
GH43_25	3
GH5_34	3
GH5_8	3
GH5_9	3
GH13_22	2
GH135	2
GH30_6	2
GH43_15	2
GH47	2
GH5_12	2
GH5_29	2
GH5_31	2
GH5_45	2
GH62	2
GH111	1
GH13_26	1
GH13_35	1
GH132	1
GH14	1
GH43_32	1
GH43_6	1
GH5_16	1
GH5_17	1
GH5_20	1
GH5_33	1
GH5_43	1
GH5_50	1
GH58	1
GH71	1
GH75	1
GT2	23880
GT4	13181
GT41	10359
GT35	3842
GT5	2936
GT51	2728
GT28	1956
GT8	1778
GT19	1419
GT3	1085
GT83	1075
GT9	1022
GT27	971
GT11	693
GT30	615
GT26	604
GT32	551
GT92	448
GT39	418
GT14	332
GT81	305
GT66	297
GT1	292
GT84	284
GT10	243
GT94	228
GT23	198
GT76	182
GT13	170
GT20	155
GT101	129
GT90	128
GT69	127
GT21	124
GT25	119
GT87	105
GT22	78
GT56	76
GT46	73
GT6	60
GT45	59
GT57	56
GT40	52
GT17	45
GT7	45
GT62	38
GT73	38
GT12	34
GT104	33
GT59	30
GT33	27
GT60	21
GT63	21
GT102	19
GT99	18
GT31	16
GT89	16
GT50	15
GT2_Cellulose_synt	13
GT38	12
GT97	10
GT71	9
GT75	9
GT64	8
GT103	7
GT29	7
GT16	5
GT70	5
GT74	5
GT85	5
GT77	4
GT15	3
GT42	3
GT72	3
GT44	2
GT52	2
GT53	2
GT55	2
GT58	2
GT80	2
GT82	2
GT95	2
GT18	1
GT47	1
GT54	1
GT65	1
GT88	1
PL11	3575
PL1	2006
PL1_2	1100
PL22	817
PL9	428
PL26	413
PL10	393
PL9_2	332
PL4	278
PL11_2	277
PL6	261
PL12	188
PL6_1	164
PL22_1	125
PL4_4	114
PL11_1	93
PL9_1	77
PL8	63
PL27	60
PL10_1	56
PL10_2	49
PL3	42
PL1_8	29
PL4_1	27
PL7	18
PL17	17
PL12_3	16
PL14	16
PL6_2	16
PL9_3	16
PL1_6	15
PL5	14
PL14_3	13
PL15	13
PL22_2	13
PL3_2	11
PL8_3	10
PL3_1	9
PL3_4	9
PL3_5	8
PL4_5	8
PL12_2	7
PL1_5	6
PL17_2	6
PL7_3	6
PL1_12	5
PL1_3	5
PL25	5
PL6_3	5
PL7_5	5
PL1_7	4
PL1_11	3
PL20	3
PL21	3
PL9_4	3
PL10_3	2
PL14_2	2
PL15_1	2
PL16	2
PL2	2
PL21_1	2
PL8_2	2
PL1_1	1
PL1_10	1
PL17_1	1
PL2_2	1
PL3_3	1
PL4_2	1
PL4_3	1
PL7_1	1

## Sheet: Table S4
Supplementary Table S4. PULs profile of MAGs in Bacteroidetes.
genome	pulid	protein_id	contig	start	end	strand	dist	protein_name	sus	hmm
MAG120	PUL1	C2_31_k97_349374_2	C2_31_k97_349374	3777	5072	+	0	C2_31_k97_349374_2		GH5
MAG120	PUL1	C2_31_k97_349374_3	C2_31_k97_349374	5209	8367	+	137	C2_31_k97_349374_3	susC
MAG120	PUL1	C2_31_k97_349374_4	C2_31_k97_349374	8382	10376	+	15	C2_31_k97_349374_4	susD		starch-binding outer membrane protein, SusD/RagB family
MAG120	PUL1	C2_31_k97_349374_5	C2_31_k97_349374	10418	13252	+	42	C2_31_k97_349374_5	susC
MAG120	PUL1	C2_31_k97_349374_6	C2_31_k97_349374	13273	14364	+	21	C2_31_k97_349374_6	susD		starch-binding outer membrane protein, SusD/RagB family
MAG120	PUL2	C2_31_k97_501196_3	C2_31_k97_501196	2135	3652	-	-12229	C2_31_k97_501196_3	susD		starch-binding outer membrane protein, SusD/RagB family
MAG120	PUL2	C2_31_k97_501196_4	C2_31_k97_501196	3676	6669	-	24	C2_31_k97_501196_4	susC
MAG120	PUL3	C2_31_k97_720664_1	C2_31_k97_720664	3	1094	-	-6666	C2_31_k97_720664_1	susD		starch-binding outer membrane protein, SusD/RagB family
MAG120	PUL3	C2_31_k97_720664_2	C2_31_k97_720664	1118	4138	-	24	C2_31_k97_720664_2	susC		TonB-dependent starch-binding outer membrane protein SusC
MAG120	PUL4	C2_31_k97_764822_3	C2_31_k97_764822	1965	3890	-	-2173	C2_31_k97_764822_3	susD		starch-binding outer membrane protein, SusD/RagB family
MAG120	PUL4	C2_31_k97_764822_4	C2_31_k97_764822	3911	7135	-	21	C2_31_k97_764822_4	susC
MAG120	PUL5	C2_31_k97_98358_3	C2_31_k97_98358	1969	2727	-	-5166	C2_31_k97_98358_3	susD		starch-binding outer membrane protein, SusD/RagB family
MAG120	PUL5	C2_31_k97_98358_4	C2_31_k97_98358	2743	5889	-	16	C2_31_k97_98358_4	susC
MAG120	PUL6	C4_89_k97_107982_1	C4_89_k97_107982	1	1641	-	-5888	C4_89_k97_107982_1	susD		starch-binding outer membrane protein, SusD/RagB family
MAG120	PUL6	C4_89_k97_107982_2	C4_89_k97_107982	1657	4803	-	16	C4_89_k97_107982_2	susC
MAG120	PUL7	C4_89_k97_231904_1	C4_89_k97_231904	1	1236	-	-4802	C4_89_k97_231904_1	susC
MAG120	PUL7	C4_89_k97_231904_2	C4_89_k97_231904	1278	2999	-	42	C4_89_k97_231904_2	susD		starch-binding outer membrane protein, SusD/RagB family
MAG120	PUL8	C4_89_k97_904985_1	C4_89_k97_904985	2	859	-	-2997	C4_89_k97_904985_1	susD		starch-binding outer membrane protein, SusD/RagB family
MAG120	PUL8	C4_89_k97_904985_2	C4_89_k97_904985	883	2502	-	24	C4_89_k97_904985_2	susC		TonB-dependent starch-binding outer membrane protein SusC
MAG120	PUL9	C7_42_k97_141201_3	C7_42_k97_141201	4913	6208	+	2411	C7_42_k97_141201_3		GH5
MAG120	PUL9	C7_42_k97_141201_4	C7_42_k97_141201	6345	9503	+	137	C7_42_k97_141201_4	susC
MAG120	PUL9	C7_42_k97_141201_5	C7_42_k97_141201	9518	11512	+	15	C7_42_k97_141201_5	susD		starch-binding outer membrane protein, SusD/RagB family
MAG120	PUL9	C7_42_k97_141201_6	C7_42_k97_141201	11554	12840	+	42	C7_42_k97_141201_6	susC
MAG120	PUL10	C7_42_k97_272107_3	C7_42_k97_272107	1200	2762	+	-11640	C7_42_k97_272107_3		GH43	alpha-N-arabinofuranosidase [EC:3.2.1.55]
MAG120	PUL10	C7_42_k97_272107_4	C7_42_k97_272107	2793	3458	+	31	C7_42_k97_272107_4			aquaporin Z
MAG120	PUL10	C7_42_k97_272107_5	C7_42_k97_272107	3723	6941	+	265	C7_42_k97_272107_5	susC
MAG120	PUL10	C7_42_k97_272107_6	C7_42_k97_272107	6960	8501	+	19	C7_42_k97_272107_6	susD		starch-binding outer membrane protein, SusD/RagB family
MAG120	PUL11	C7_42_k97_372159_2	C7_42_k97_372159	262	1371	-	-8239	C7_42_k97_372159_2		GH16
MAG120	PUL11	C7_42_k97_372159_3	C7_42_k97_372159	1384	3804	-	13	C7_42_k97_372159_3
MAG120	PUL11	C7_42_k97_372159_4	C7_42_k97_372159	3837	5381	-	33	C7_42_k97_372159_4	susD		starch-binding outer membrane protein, SusD/RagB family
MAG120	PUL11	C7_42_k97_372159_5	C7_42_k97_372159	5435	8548	-	54	C7_42_k97_372159_5	susC
MAG120	PUL11	C7_42_k97_372159_6	C7_42_k97_372159	8830	10545	-	282	C7_42_k97_372159_6		GH88
MAG120	PUL12	C7_42_k97_38559_4	C7_42_k97_38559	3515	5368	-	-7030	C7_42_k97_38559_4	susD		starch-binding outer membrane protein, SusD/RagB family
MAG120	PUL12	C7_42_k97_38559_5	C7_42_k97_38559	5404	8682	-	36	C7_42_k97_38559_5	susC
MAG120	PUL13	C7_42_k97_97735_2	C7_42_k97_97735	971	4117	+	-7711	C7_42_k97_97735_2	susC
MAG120	PUL13	C7_42_k97_97735_3	C7_42_k97_97735	4133	5857	+	16	C7_42_k97_97735_3	susD		starch-binding outer membrane protein, SusD/RagB family
MAG120	PUL14	C7_42_k97_98621_1	C7_42_k97_98621	3	1673	-	-5854	C7_42_k97_98621_1	susD		starch-binding outer membrane protein, SusD/RagB family
MAG120	PUL14	C7_42_k97_98621_2	C7_42_k97_98621	1689	4397	-	16	C7_42_k97_98621_2	susC
MAG120	PUL15	sample12004_k97_378354_1	sample12004_k97_378354	2	2461	+	-4395	sample12004_k97_378354_1	susC
MAG120	PUL15	sample12004_k97_378354_2	sample12004_k97_378354	2495	3520	+	34	sample12004_k97_378354_2	susD		starch-binding outer membrane protein, SusD/RagB family
MAG120	PUL16	sample12205_k97_522547_1	sample12205_k97_522547	1	2763	+	-3519	sample12205_k97_522547_1	susC
MAG120	PUL16	sample12205_k97_522547_2	sample12205_k97_522547	2799	4157	+	36	sample12205_k97_522547_2	susD		starch-binding outer membrane protein, SusD/RagB family
MAG120	PUL17	sample12276_k97_218567_1	sample12276_k97_218567	3	1562	+	-4154	sample12276_k97_218567_1	susC
MAG120	PUL17	sample12276_k97_218567_2	sample12276_k97_218567	1581	2561	+	19	sample12276_k97_218567_2	susD		starch-binding outer membrane protein, SusD/RagB family
MAG120	PUL18	sample13093_k97_200217_3	sample13093_k97_200217	2684	4474	-	123	sample13093_k97_200217_3	susD		starch-binding outer membrane protein, SusD/RagB family
MAG120	PUL18	sample13093_k97_200217_4	sample13093_k97_200217	4495	7329	-	21	sample13093_k97_200217_4	susC
MAG120	PUL18	sample13093_k97_200217_5	sample13093_k97_200217	7371	9365	-	42	sample13093_k97_200217_5	susD		starch-binding outer membrane protein, SusD/RagB family
MAG120	PUL18	sample13093_k97_200217_6	sample13093_k97_200217	9380	12538	-	15	sample13093_k97_200217_6	susC
MAG120	PUL18	sample13093_k97_200217_7	sample13093_k97_200217	12675	13970	-	137	sample13093_k97_200217_7		GH5
MAG120	PUL19	sample17_k97_327005_1	sample17_k97_327005	5	1780	-	-13965	sample17_k97_327005_1	susD		starch-binding outer membrane protein, SusD/RagB family
MAG120	PUL19	sample17_k97_327005_2	sample17_k97_327005	1814	3403	-	34	sample17_k97_327005_2	susC
MAG137	PUL1	C7_42_k97_135437_14	C7_42_k97_135437	10262	13549	-	0	C7_42_k97_135437_14	susC
MAG137	PUL1	C7_42_k97_135437_15	C7_42_k97_135437	13556	15286	-	7	C7_42_k97_135437_15
MAG137	PUL1	C7_42_k97_135437_16	C7_42_k97_135437	15353	17425	-	67	C7_42_k97_135437_16
MAG137	PUL1	C7_42_k97_135437_17	C7_42_k97_135437	17462	19255	-	37	C7_42_k97_135437_17	susD		starch-binding outer membrane protein, SusD/RagB family
MAG137	PUL1	C7_42_k97_135437_18	C7_42_k97_135437	19327	22755	-	72	C7_42_k97_135437_18	susC
MAG137	PUL2	C7_42_k97_263376_1	C7_42_k97_263376	1	450	+	-22754	C7_42_k97_263376_1		CE8	pectinesterase [EC:3.1.1.11]
MAG137	PUL2	C7_42_k97_263376_2	C7_42_k97_263376	520	3585	+	70	C7_42_k97_263376_2	susC
MAG137	PUL2	C7_42_k97_263376_3	C7_42_k97_263376	3626	5746	+	41	C7_42_k97_263376_3	susD		starch-binding outer membrane protein, SusD/RagB family
MAG137	PUL3	C7_57_k97_470846_2	C7_57_k97_470846	1177	4140	+	-4569	C7_57_k97_470846_2	susC		TonB-dependent starch-binding outer membrane protein SusC
MAG137	PUL3	C7_57_k97_470846_3	C7_57_k97_470846	4195	5718	+	55	C7_57_k97_470846_3	susD		starch-binding outer membrane protein, SusD/RagB family
MAG137	PUL3	C7_57_k97_470846_4	C7_57_k97_470846	5761	6684	+	43	C7_57_k97_470846_4			starch-binding outer membrane protein SusE/F
MAG137	PUL3	C7_57_k97_470846_5	C7_57_k97_470846	6707	8587	+	23	C7_57_k97_470846_5			starch-binding outer membrane protein SusE/F
MAG137	PUL3	C7_57_k97_470846_6	C7_57_k97_470846	8690	10723	+	103	C7_57_k97_470846_6		GH13
MAG137	PUL3	C7_57_k97_470846_7	C7_57_k97_470846	10710	11480	-	-13	C7_57_k97_470846_7		GT2
MAG137	PUL3	C7_57_k97_470846_8	C7_57_k97_470846	11477	12724	-	-3	C7_57_k97_470846_8		GT4
MAG137	PUL4	C7_57_k97_600306_4	C7_57_k97_600306	6388	8886	+	-6336	C7_57_k97_600306_4		GH115
MAG137	PUL4	C7_57_k97_600306_5	C7_57_k97_600306	8898	11630	+	12	C7_57_k97_600306_5		GH2	beta-galactosidase [EC:3.2.1.23]
MAG137	PUL4	C7_57_k97_600306_6	C7_57_k97_600306	11829	14696	+	199	C7_57_k97_600306_6
MAG137	PUL4	C7_57_k97_600306_7	C7_57_k97_600306	14727	18179	+	31	C7_57_k97_600306_7	susC
MAG137	PUL4	C7_57_k97_600306_8	C7_57_k97_600306	18215	19984	+	36	C7_57_k97_600306_8	susD		starch-binding outer membrane protein, SusD/RagB family
MAG137	PUL4	C7_57_k97_600306_9	C7_57_k97_600306	20010	22277	+	26	C7_57_k97_600306_9
MAG137	PUL4	C7_57_k97_600306_10	C7_57_k97_600306	22329	24158	+	52	C7_57_k97_600306_10
MAG137	PUL4	C7_57_k97_600306_11	C7_57_k97_600306	24167	27475	+	9	C7_57_k97_600306_11	susC
MAG137	PUL4	C7_57_k97_600306_12	C7_57_k97_600306	27499	29535	+	24	C7_57_k97_600306_12	susD		starch-binding outer membrane protein, SusD/RagB family
MAG137	PUL4	C7_57_k97_600306_13	C7_57_k97_600306	29631	31361	+	96	C7_57_k97_600306_13
MAG137	PUL4	C7_57_k97_600306_14	C7_57_k97_600306	31396	33225	+	35	C7_57_k97_600306_14		PL4	rhamnogalacturonan endolyase [EC:4.2.2.23]
MAG137	PUL5	C8_33_k97_223032_4	C8_33_k97_223032	3325	4773	-	-29900	C8_33_k97_223032_4		GH26	mannan endo-1,4-beta-mannosidase [EC:3.2.1.78]
MAG137	PUL5	C8_33_k97_223032_5	C8_33_k97_223032	4776	5366	-	3	C8_33_k97_223032_5
MAG137	PUL5	C8_33_k97_223032_6	C8_33_k97_223032	5439	7319	-	73	C8_33_k97_223032_6
MAG137	PUL5	C8_33_k97_223032_7	C8_33_k97_223032	7335	8717	-	16	C8_33_k97_223032_7
MAG137	PUL5	C8_33_k97_223032_8	C8_33_k97_223032	8737	10491	-	20	C8_33_k97_223032_8	susD		starch-binding outer membrane protein, SusD/RagB family
MAG137	PUL5	C8_33_k97_223032_9	C8_33_k97_223032	10552	13845	-	61	C8_33_k97_223032_9	susC
MAG137	PUL5	C8_33_k97_223032_10	C8_33_k97_223032	14169	16571	+	324	C8_33_k97_223032_10		GH26;CE7
MAG137	PUL5	C8_33_k97_223032_11	C8_33_k97_223032	16661	17869	+	90	C8_33_k97_223032_11		GH130	4-O-beta-D-mannosyl-D-glucose phosphorylase [EC:2.4.1.281]
MAG137	PUL6	C8_33_k97_364700_3	C8_33_k97_364700	2332	5295	+	-15537	C8_33_k97_364700_3	susC		TonB-dependent starch-binding outer membrane protein SusC
MAG137	PUL6	C8_33_k97_364700_4	C8_33_k97_364700	5350	6873	+	55	C8_33_k97_364700_4	susD		starch-binding outer membrane protein, SusD/RagB family
MAG137	PUL6	C8_33_k97_364700_5	C8_33_k97_364700	6916	7839	+	43	C8_33_k97_364700_5			starch-binding outer membrane protein SusE/F
MAG137	PUL6	C8_33_k97_364700_6	C8_33_k97_364700	7862	9742	+	23	C8_33_k97_364700_6			starch-binding outer membrane protein SusE/F
MAG137	PUL6	C8_33_k97_364700_7	C8_33_k97_364700	9845	11878	+	103	C8_33_k97_364700_7		GH13
MAG137	PUL6	C8_33_k97_364700_8	C8_33_k97_364700	11865	12635	-	-13	C8_33_k97_364700_8		GT2
MAG137	PUL6	C8_33_k97_364700_9	C8_33_k97_364700	12632	13879	-	-3	C8_33_k97_364700_9		GT4
MAG137	PUL7	C8_33_k97_41794_15	C8_33_k97_41794	11933	15220	-	-1946	C8_33_k97_41794_15	susC
MAG137	PUL7	C8_33_k97_41794_16	C8_33_k97_41794	15227	16957	-	7	C8_33_k97_41794_16
MAG137	PUL7	C8_33_k97_41794_17	C8_33_k97_41794	17024	19096	-	67	C8_33_k97_41794_17
MAG137	PUL7	C8_33_k97_41794_18	C8_33_k97_41794	19133	20926	-	37	C8_33_k97_41794_18	susD		starch-binding outer membrane protein, SusD/RagB family
MAG137	PUL7	C8_33_k97_41794_19	C8_33_k97_41794	20998	24426	-	72	C8_33_k97_41794_19	susC
MAG137	PUL8	C8_33_k97_505659_3	C8_33_k97_505659	2102	3520	-	-22324	C8_33_k97_505659_3	susD		starch-binding outer membrane protein, SusD/RagB family
MAG137	PUL8	C8_33_k97_505659_4	C8_33_k97_505659	3559	6558	-	39	C8_33_k97_505659_4	susC
MAG137	PUL9	C8_33_k97_647455_1	C8_33_k97_647455	1	1443	+	-6557	C8_33_k97_647455_1	susC
MAG137	PUL9	C8_33_k97_647455_2	C8_33_k97_647455	1457	1978	+	14	C8_33_k97_647455_2	susD		starch-binding outer membrane protein, SusD/RagB family
MAG137	PUL10	C8_36_k97_230174_1	C8_36_k97_230174	3	3227	+	-1975	C8_36_k97_230174_1		CE8
MAG137	PUL10	C8_36_k97_230174_2	C8_36_k97_230174	3456	6716	+	229	C8_36_k97_230174_2	susC
MAG137	PUL10	C8_36_k97_230174_3	C8_36_k97_230174	6752	8155	+	36	C8_36_k97_230174_3	susD		starch-binding outer membrane protein, SusD/RagB family
MAG137	PUL11	sample12146_k97_513039_4	sample12146_k97_513039	2976	5939	+	-5179	sample12146_k97_513039_4	susC		TonB-dependent starch-binding outer membrane protein SusC
MAG137	PUL11	sample12146_k97_513039_5	sample12146_k97_513039	5994	6695	+	55	sample12146_k97_513039_5	susD		starch-binding outer membrane protein, SusD/RagB family
MAG137	PUL12	sample12172_k97_105997_1	sample12172_k97_105997	88	1506	-	-6607	sample12172_k97_105997_1	susD		starch-binding outer membrane protein, SusD/RagB family
MAG137	PUL12	sample12172_k97_105997_2	sample12172_k97_105997	1545	4544	-	39	sample12172_k97_105997_2	susC
MAG137	PUL13	sample12172_k97_514496_2	sample12172_k97_514496	800	2047	+	-3744	sample12172_k97_514496_2		GT4
MAG137	PUL13	sample12172_k97_514496_3	sample12172_k97_514496	2044	2814	+	-3	sample12172_k97_514496_3		GT2
MAG137	PUL13	sample12172_k97_514496_4	sample12172_k97_514496	2801	4834	-	-13	sample12172_k97_514496_4		GH13
MAG137	PUL13	sample12172_k97_514496_5	sample12172_k97_514496	4937	6817	-	103	sample12172_k97_514496_5			starch-binding outer membrane protein SusE/F
MAG137	PUL13	sample12172_k97_514496_6	sample12172_k97_514496	6840	7763	-	23	sample12172_k97_514496_6			starch-binding outer membrane protein SusE/F
MAG137	PUL13	sample12172_k97_514496_7	sample12172_k97_514496	7806	9329	-	43	sample12172_k97_514496_7	susD		starch-binding outer membrane protein, SusD/RagB family
MAG137	PUL13	sample12172_k97_514496_8	sample12172_k97_514496	9384	12347	-	55	sample12172_k97_514496_8	susC		TonB-dependent starch-binding outer membrane protein SusC
MAG137	PUL14	sample12172_k97_627457_3	sample12172_k97_627457	2323	5481	+	-10024	sample12172_k97_627457_3	susC
MAG137	PUL14	sample12172_k97_627457_4	sample12172_k97_627457	5512	7215	+	31	sample12172_k97_627457_4	susD		starch-binding outer membrane protein, SusD/RagB family
MAG137	PUL15	sample12172_k97_698914_4	sample12172_k97_698914	3100	5520	+	-4115	sample12172_k97_698914_4		GH77	4-alpha-glucanotransferase [EC:2.4.1.25]
MAG137	PUL15	sample12172_k97_698914_5	sample12172_k97_698914	5517	7817	+	-3	sample12172_k97_698914_5		GH97	glucan 1,4-alpha-glucosidase [EC:3.2.1.3]
MAG137	PUL15	sample12172_k97_698914_6	sample12172_k97_698914	7814	9877	+	-3	sample12172_k97_698914_6		GH13	pullulanase [EC:3.2.1.41]
MAG137	PUL15	sample12172_k97_698914_7	sample12172_k97_698914	10153	11607	+	276	sample12172_k97_698914_7
MAG137	PUL15	sample12172_k97_698914_8	sample12172_k97_698914	11627	13561	+	20	sample12172_k97_698914_8		GH13	neopullulanase [EC:3.2.1.135]
MAG137	PUL15	sample12172_k97_698914_9	sample12172_k97_698914	13843	17595	+	282	sample12172_k97_698914_9
MAG137	PUL15	sample12172_k97_698914_10	sample12172_k97_698914	17878	20625	+	283	sample12172_k97_698914_10
MAG137	PUL15	sample12172_k97_698914_11	sample12172_k97_698914	20656	23934	+	31	sample12172_k97_698914_11	susC
MAG137	PUL15	sample12172_k97_698914_12	sample12172_k97_698914	23960	25744	+	26	sample12172_k97_698914_12	susD		starch-binding outer membrane protein, SusD/RagB family
MAG137	PUL15	sample12172_k97_698914_13	sample12172_k97_698914	25763	27901	+	19	sample12172_k97_698914_13
MAG137	PUL15	sample12172_k97_698914_14	sample12172_k97_698914	27932	29782	+	31	sample12172_k97_698914_14
MAG137	PUL15	sample12172_k97_698914_15	sample12172_k97_698914	29787	33032	+	5	sample12172_k97_698914_15	susC
MAG137	PUL15	sample12172_k97_698914_16	sample12172_k97_698914	33046	34911	+	14	sample12172_k97_698914_16	susD		starch-binding outer membrane protein, SusD/RagB family
MAG137	PUL16	sample12236_k97_106112_6	sample12236_k97_106112	5929	8049	-	-28982	sample12236_k97_106112_6	susD		starch-binding outer membrane protein, SusD/RagB family
MAG137	PUL16	sample12236_k97_106112_7	sample12236_k97_106112	8090	11155	-	41	sample12236_k97_106112_7	susC
MAG137	PUL16	sample12236_k97_106112_8	sample12236_k97_106112	11225	12241	-	70	sample12236_k97_106112_8		CE8	pectinesterase [EC:3.1.1.11]
MAG137	PUL16	sample12236_k97_106112_9	sample12236_k97_106112	12262	14529	-	21	sample12236_k97_106112_9			GTP pyrophosphokinase [EC:2.7.6.5]
MAG137	PUL16	sample12236_k97_106112_10	sample12236_k97_106112	14571	15941	-	42	sample12236_k97_106112_10		GH23	membrane-bound lytic murein transglycosylase D [EC:4.2.2.-]
MAG137	PUL16	sample12236_k97_106112_11	sample12236_k97_106112	16045	16746	-	104	sample12236_k97_106112_11
MAG137	PUL16	sample12236_k97_106112_12	sample12236_k97_106112	16856	17782	-	110	sample12236_k97_106112_12			chromosome partitioning protein, ParB family
MAG137	PUL16	sample12236_k97_106112_13	sample12236_k97_106112	17890	18651	-	108	sample12236_k97_106112_13			chromosome partitioning protein
MAG137	PUL16	sample12236_k97_106112_14	sample12236_k97_106112	18901	21381	-	250	sample12236_k97_106112_14		GH27
MAG137	PUL17	sample12236_k97_118089_1	sample12236_k97_118089	88	1506	-	-21293	sample12236_k97_118089_1	susD		starch-binding outer membrane protein, SusD/RagB family
MAG137	PUL17	sample12236_k97_118089_2	sample12236_k97_118089	1545	4346	-	39	sample12236_k97_118089_2	susC
MAG137	PUL18	sample12236_k97_120126_2	sample12236_k97_120126	1092	2807	-	-3254	sample12236_k97_120126_2	susD		starch-binding outer membrane protein, SusD/RagB family
MAG137	PUL18	sample12236_k97_120126_3	sample12236_k97_120126	2846	6124	-	39	sample12236_k97_120126_3	susC
MAG137	PUL19	sample12236_k97_130869_3	sample12236_k97_130869	2652	5810	+	-3472	sample12236_k97_130869_3	susC
MAG137	PUL19	sample12236_k97_130869_4	sample12236_k97_130869	5841	7544	+	31	sample12236_k97_130869_4	susD		starch-binding outer membrane protein, SusD/RagB family
MAG137	PUL20	sample12236_k97_13400_4	sample12236_k97_13400	3101	5521	+	-4443	sample12236_k97_13400_4		GH77	4-alpha-glucanotransferase [EC:2.4.1.25]
MAG137	PUL20	sample12236_k97_13400_5	sample12236_k97_13400	5518	7818	+	-3	sample12236_k97_13400_5		GH97	glucan 1,4-alpha-glucosidase [EC:3.2.1.3]
MAG137	PUL20	sample12236_k97_13400_6	sample12236_k97_13400	7815	9878	+	-3	sample12236_k97_13400_6		GH13	pullulanase [EC:3.2.1.41]
MAG137	PUL20	sample12236_k97_13400_7	sample12236_k97_13400	10154	11698	+	276	sample12236_k97_13400_7
MAG137	PUL20	sample12236_k97_13400_8	sample12236_k97_13400	11718	13652	+	20	sample12236_k97_13400_8		GH13	neopullulanase [EC:3.2.1.135]
MAG137	PUL20	sample12236_k97_13400_9	sample12236_k97_13400	13934	17686	+	282	sample12236_k97_13400_9
MAG137	PUL20	sample12236_k97_13400_10	sample12236_k97_13400	17969	20716	+	283	sample12236_k97_13400_10
MAG137	PUL20	sample12236_k97_13400_11	sample12236_k97_13400	20747	24025	+	31	sample12236_k97_13400_11	susC
MAG137	PUL20	sample12236_k97_13400_12	sample12236_k97_13400	24051	25835	+	26	sample12236_k97_13400_12	susD		starch-binding outer membrane protein, SusD/RagB family
MAG137	PUL20	sample12236_k97_13400_13	sample12236_k97_13400	25854	27992	+	19	sample12236_k97_13400_13
MAG137	PUL20	sample12236_k97_13400_14	sample12236_k97_13400	28023	29873	+	31	sample12236_k97_13400_14
MAG137	PUL20	sample12236_k97_13400_15	sample12236_k97_13400	29878	33123	+	5	sample12236_k97_13400_15	susC
MAG137	PUL20	sample12236_k97_13400_16	sample12236_k97_13400	33137	35002	+	14	sample12236_k97_13400_16	susD		starch-binding outer membrane protein, SusD/RagB family
MAG137	PUL20	sample12236_k97_13400_17	sample12236_k97_13400	35059	36936	-	57	sample12236_k97_13400_17
MAG137	PUL20	sample12236_k97_13400_18	sample12236_k97_13400	37047	39029	+	111	sample12236_k97_13400_18		GH43
MAG137	PUL21	sample12236_k97_189336_8	sample12236_k97_189336	5541	8828	-	-33488	sample12236_k97_189336_8	susC
MAG137	PUL21	sample12236_k97_189336_9	sample12236_k97_189336	8835	10565	-	7	sample12236_k97_189336_9
MAG137	PUL21	sample12236_k97_189336_10	sample12236_k97_189336	10632	12704	-	67	sample12236_k97_189336_10
MAG137	PUL21	sample12236_k97_189336_11	sample12236_k97_189336	12741	14534	-	37	sample12236_k97_189336_11	susD		starch-binding outer membrane protein, SusD/RagB family
MAG137	PUL21	sample12236_k97_189336_12	sample12236_k97_189336	14606	18034	-	72	sample12236_k97_189336_12	susC
MAG137	PUL22	sample12236_k97_197137_3	sample12236_k97_197137	1757	4255	+	-16277	sample12236_k97_197137_3		GH115
MAG137	PUL22	sample12236_k97_197137_4	sample12236_k97_197137	4267	6999	+	12	sample12236_k97_197137_4		GH2	beta-galactosidase [EC:3.2.1.23]
MAG137	PUL22	sample12236_k97_197137_5	sample12236_k97_197137	7198	10065	+	199	sample12236_k97_197137_5
MAG137	PUL22	sample12236_k97_197137_6	sample12236_k97_197137	10096	13548	+	31	sample12236_k97_197137_6	susC
MAG137	PUL22	sample12236_k97_197137_7	sample12236_k97_197137	13584	15353	+	36	sample12236_k97_197137_7	susD		starch-binding outer membrane protein, SusD/RagB family
MAG137	PUL22	sample12236_k97_197137_8	sample12236_k97_197137	15379	17646	+	26	sample12236_k97_197137_8
MAG137	PUL22	sample12236_k97_197137_9	sample12236_k97_197137	17698	19527	+	52	sample12236_k97_197137_9
MAG137	PUL22	sample12236_k97_197137_10	sample12236_k97_197137	19536	22844	+	9	sample12236_k97_197137_10	susC
MAG137	PUL22	sample12236_k97_197137_11	sample12236_k97_197137	22868	24904	+	24	sample12236_k97_197137_11	susD		starch-binding outer membrane protein, SusD/RagB family
MAG137	PUL22	sample12236_k97_197137_12	sample12236_k97_197137	25000	26730	+	96	sample12236_k97_197137_12
MAG137	PUL22	sample12236_k97_197137_13	sample12236_k97_197137	26765	28594	+	35	sample12236_k97_197137_13		PL4	rhamnogalacturonan endolyase [EC:4.2.2.23]
MAG137	PUL23	sample12236_k97_205114_6	sample12236_k97_205114	7116	8564	-	-21478	sample12236_k97_205114_6		GH26	mannan endo-1,4-beta-mannosidase [EC:3.2.1.78]
MAG137	PUL23	sample12236_k97_205114_7	sample12236_k97_205114	8567	9157	-	3	sample12236_k97_205114_7
MAG137	PUL23	sample12236_k97_205114_8	sample12236_k97_205114	9230	11110	-	73	sample12236_k97_205114_8
MAG137	PUL23	sample12236_k97_205114_9	sample12236_k97_205114	11126	12508	-	16	sample12236_k97_205114_9
MAG137	PUL23	sample12236_k97_205114_10	sample12236_k97_205114	12528	14282	-	20	sample12236_k97_205114_10	susD		starch-binding outer membrane protein, SusD/RagB family
MAG137	PUL23	sample12236_k97_205114_11	sample12236_k97_205114	14343	17636	-	61	sample12236_k97_205114_11	susC
MAG137	PUL23	sample12236_k97_205114_12	sample12236_k97_205114	17960	20299	+	324	sample12236_k97_205114_12		GH26;CE7
MAG137	PUL23	sample12236_k97_205114_13	sample12236_k97_205114	20389	21597	+	90	sample12236_k97_205114_13		GH130	4-O-beta-D-mannosyl-D-glucose phosphorylase [EC:2.4.1.281]
MAG137	PUL23	sample12236_k97_205114_14	sample12236_k97_205114	21637	22923	+	40	sample12236_k97_205114_14			cellobiose epimerase [EC:5.1.3.11]
MAG137	PUL23	sample12236_k97_205114_15	sample12236_k97_205114	22929	25115	+	6	sample12236_k97_205114_15		GH36	alpha-galactosidase [EC:3.2.1.22]
MAG137	PUL24	sample12236_k97_260100_1	sample12236_k97_260100	1	3780	+	-25114	sample12236_k97_260100_1		GH105
MAG137	PUL24	sample12236_k97_260100_2	sample12236_k97_260100	3826	5172	+	46	sample12236_k97_260100_2		PL1
MAG137	PUL24	sample12236_k97_260100_3	sample12236_k97_260100	5530	6369	-	358	sample12236_k97_260100_3
MAG137	PUL24	sample12236_k97_260100_4	sample12236_k97_260100	6557	11413	+	188	sample12236_k97_260100_4		CE8
MAG137	PUL24	sample12236_k97_260100_5	sample12236_k97_260100	11667	14927	+	254	sample12236_k97_260100_5	susC
MAG137	PUL24	sample12236_k97_260100_6	sample12236_k97_260100	14963	17152	+	36	sample12236_k97_260100_6	susD		starch-binding outer membrane protein, SusD/RagB family
MAG137	PUL24	sample12236_k97_260100_7	sample12236_k97_260100	17165	18898	+	13	sample12236_k97_260100_7
MAG137	PUL24	sample12236_k97_260100_8	sample12236_k97_260100	18983	20836	+	85	sample12236_k97_260100_8		PL10
MAG137	PUL25	sample12236_k97_417097_1	sample12236_k97_417097	1	999	+	-20835	sample12236_k97_417097_1	susD
MAG137	PUL25	sample12236_k97_417097_2	sample12236_k97_417097	1044	1568	+	45	sample12236_k97_417097_2	susC
MAG137	PUL26	sample12236_k97_436592_1	sample12236_k97_436592	3	2909	+	-1565	sample12236_k97_436592_1	susC		TonB-dependent starch-binding outer membrane protein SusC
MAG137	PUL26	sample12236_k97_436592_2	sample12236_k97_436592	2964	4487	+	55	sample12236_k97_436592_2	susD		starch-binding outer membrane protein, SusD/RagB family
MAG137	PUL26	sample12236_k97_436592_3	sample12236_k97_436592	4530	5453	+	43	sample12236_k97_436592_3			starch-binding outer membrane protein SusE/F
MAG137	PUL26	sample12236_k97_436592_4	sample12236_k97_436592	5476	7356	+	23	sample12236_k97_436592_4			starch-binding outer membrane protein SusE/F
MAG137	PUL26	sample12236_k97_436592_5	sample12236_k97_436592	7459	9492	+	103	sample12236_k97_436592_5		GH13
MAG137	PUL26	sample12236_k97_436592_6	sample12236_k97_436592	9479	10249	-	-13	sample12236_k97_436592_6		GT2
MAG137	PUL26	sample12236_k97_436592_7	sample12236_k97_436592	10246	11493	-	-3	sample12236_k97_436592_7		GT4
MAG137	PUL27	sample12236_k97_455729_2	sample12236_k97_455729	645	3710	+	-10848	sample12236_k97_455729_2	susC
MAG137	PUL27	sample12236_k97_455729_3	sample12236_k97_455729	3794	5233	+	84	sample12236_k97_455729_3	susD		starch-binding outer membrane protein, SusD/RagB family
MAG137	PUL28	sample12236_k97_550718_1	sample12236_k97_550718	3	2024	-	-5230	sample12236_k97_550718_1		GH3	beta-glucosidase [EC:3.2.1.21]
MAG137	PUL28	sample12236_k97_550718_2	sample12236_k97_550718	2090	6127	-	66	sample12236_k97_550718_2		PL1;CE8
MAG137	PUL28	sample12236_k97_550718_3	sample12236_k97_550718	6137	8200	-	10	sample12236_k97_550718_3		PL1
MAG137	PUL28	sample12236_k97_550718_4	sample12236_k97_550718	8584	10401	-	384	sample12236_k97_550718_4
MAG137	PUL28	sample12236_k97_550718_5	sample12236_k97_550718	10488	11027	-	87	sample12236_k97_550718_5
MAG137	PUL28	sample12236_k97_550718_6	sample12236_k97_550718	11089	13443	-	62	sample12236_k97_550718_6
MAG137	PUL28	sample12236_k97_550718_7	sample12236_k97_550718	13462	15642	-	19	sample12236_k97_550718_7	susD		starch-binding outer membrane protein, SusD/RagB family
MAG137	PUL28	sample12236_k97_550718_8	sample12236_k97_550718	15718	19038	-	76	sample12236_k97_550718_8	susC
MAG137	PUL28	sample12236_k97_550718_9	sample12236_k97_550718	19198	21429	-	160	sample12236_k97_550718_9		PL1
MAG137	PUL29	sample12236_k97_68083_6	sample12236_k97_68083	5767	7881	-	-15662	sample12236_k97_68083_6	susD		starch-binding outer membrane protein, SusD/RagB family
MAG137	PUL29	sample12236_k97_68083_7	sample12236_k97_68083	7901	10921	-	20	sample12236_k97_68083_7	susC
MAG137	PUL29	sample12236_k97_68083_8	sample12236_k97_68083	11087	12088	-	166	sample12236_k97_68083_8		CE8	pectinesterase [EC:3.1.1.11]
MAG137	PUL29	sample12236_k97_68083_9	sample12236_k97_68083	12109	14370	-	21	sample12236_k97_68083_9			GTP pyrophosphokinase [EC:2.7.6.5]
MAG137	PUL29	sample12236_k97_68083_10	sample12236_k97_68083	14411	15754	-	41	sample12236_k97_68083_10		GH23	membrane-bound lytic murein transglycosylase D [EC:4.2.2.-]
MAG137	PUL29	sample12236_k97_68083_11	sample12236_k97_68083	15821	16522	-	67	sample12236_k97_68083_11
MAG137	PUL29	sample12236_k97_68083_12	sample12236_k97_68083	16582	17508	-	60	sample12236_k97_68083_12			chromosome partitioning protein, ParB family
MAG137	PUL29	sample12236_k97_68083_13	sample12236_k97_68083	17535	18296	-	27	sample12236_k97_68083_13			chromosome partitioning protein
MAG137	PUL29	sample12236_k97_68083_14	sample12236_k97_68083	18650	19480	+	354	sample12236_k97_68083_14			5'-nucleotidase [EC:3.1.3.5]
MAG137	PUL29	sample12236_k97_68083_15	sample12236_k97_68083	19477	20625	+	-3	sample12236_k97_68083_15		GT19	lipid-A-disaccharide synthase [EC:2.4.1.182]
MAG137	PUL29	sample12236_k97_68083_16	sample12236_k97_68083	20634	21509	-	9	sample12236_k97_68083_16			phosphatidate cytidylyltransferase [EC:2.7.7.41]
MAG137	PUL29	sample12236_k97_68083_17	sample12236_k97_68083	21517	23562	-	8	sample12236_k97_68083_17			cell division protease FtsH [EC:3.4.24.-]
MAG137	PUL29	sample12236_k97_68083_18	sample12236_k97_68083	23664	24023	-	102	sample12236_k97_68083_18			ribosome-associated protein
MAG137	PUL29	sample12236_k97_68083_19	sample12236_k97_68083	24333	26303	-	310	sample12236_k97_68083_19		GH67	alpha-glucuronidase [EC:3.2.1.139]
MAG137	PUL30	sample17_k97_210961_2	sample17_k97_210961	1016	3979	+	-25287	sample17_k97_210961_2	susC		TonB-dependent starch-binding outer membrane protein SusC
MAG137	PUL30	sample17_k97_210961_3	sample17_k97_210961	4034	5557	+	55	sample17_k97_210961_3	susD		starch-binding outer membrane protein, SusD/RagB family
MAG137	PUL31	sample28_k97_357072_1	sample28_k97_357072	3	2825	+	-5554	sample28_k97_357072_1	susC
MAG137	PUL31	sample28_k97_357072_2	sample28_k97_357072	2864	4282	+	39	sample28_k97_357072_2	susD		starch-binding outer membrane protein, SusD/RagB family
MAG137	PUL32	sample28_k97_727590_5	sample28_k97_727590	4921	7041	-	639	sample28_k97_727590_5	susD		starch-binding outer membrane protein, SusD/RagB family
MAG137	PUL32	sample28_k97_727590_6	sample28_k97_727590	7082	10147	-	41	sample28_k97_727590_6	susC
MAG137	PUL32	sample28_k97_727590_7	sample28_k97_727590	10217	11233	-	70	sample28_k97_727590_7		CE8	pectinesterase [EC:3.1.1.11]
MAG137	PUL33	sample28_k97_899392_5	sample28_k97_899392	5005	6453	-	-6228	sample28_k97_899392_5		GH26	mannan endo-1,4-beta-mannosidase [EC:3.2.1.78]
MAG137	PUL33	sample28_k97_899392_6	sample28_k97_899392	6456	7046	-	3	sample28_k97_899392_6
MAG137	PUL33	sample28_k97_899392_7	sample28_k97_899392	7119	8999	-	73	sample28_k97_899392_7
MAG137	PUL33	sample28_k97_899392_8	sample28_k97_899392	9015	10397	-	16	sample28_k97_899392_8
MAG137	PUL33	sample28_k97_899392_9	sample28_k97_899392	10417	12171	-	20	sample28_k97_899392_9	susD		starch-binding outer membrane protein, SusD/RagB family
MAG137	PUL33	sample28_k97_899392_10	sample28_k97_899392	12232	15525	-	61	sample28_k97_899392_10	susC
MAG137	PUL33	sample28_k97_899392_11	sample28_k97_899392	15849	17243	+	324	sample28_k97_899392_11		CE7
MAG141	PUL1	sample12236_k97_21427_1	sample12236_k97_21427	511	3915	+	0	sample12236_k97_21427_1	susC
MAG141	PUL1	sample12236_k97_21427_2	sample12236_k97_21427	3937	5787	+	22	sample12236_k97_21427_2	susD		starch-binding outer membrane protein, SusD/RagB family
MAG141	PUL2	sample12236_k97_238303_4	sample12236_k97_238303	3693	5405	-	-2094	sample12236_k97_238303_4		GH32	fructan beta-fructosidase [EC:3.2.1.80]
MAG141	PUL2	sample12236_k97_238303_5	sample12236_k97_238303	5412	6335	-	7	sample12236_k97_238303_5
MAG141	PUL2	sample12236_k97_238303_6	sample12236_k97_238303	6383	8020	-	48	sample12236_k97_238303_6		GH32
MAG141	PUL2	sample12236_k97_238303_7	sample12236_k97_238303	8048	9448	-	28	sample12236_k97_238303_7
MAG141	PUL2	sample12236_k97_238303_8	sample12236_k97_238303	9486	11228	-	38	sample12236_k97_238303_8	susD		starch-binding outer membrane protein, SusD/RagB family
MAG141	PUL2	sample12236_k97_238303_9	sample12236_k97_238303	11248	14400	-	20	sample12236_k97_238303_9	susC
MAG141	PUL3	sample12236_k97_544686_2	sample12236_k97_544686	2060	3739	-	-12340	sample12236_k97_544686_2		PL1
MAG141	PUL3	sample12236_k97_544686_3	sample12236_k97_544686	3799	4326	-	60	sample12236_k97_544686_3
MAG141	PUL3	sample12236_k97_544686_4	sample12236_k97_544686	4383	6572	-	57	sample12236_k97_544686_4	susD		starch-binding outer membrane protein, SusD/RagB family
MAG141	PUL3	sample12236_k97_544686_5	sample12236_k97_544686	6621	9992	-	49	sample12236_k97_544686_5	susC
MAG141	PUL4	sample12236_k97_590038_31	sample12236_k97_590038	28587	29786	-	18595	sample12236_k97_590038_31		PL1	pectate lyase [EC:4.2.2.2]
MAG141	PUL4	sample12236_k97_590038_32	sample12236_k97_590038	29951	30616	+	165	sample12236_k97_590038_32
MAG141	PUL4	sample12236_k97_590038_33	sample12236_k97_590038	30654	31781	+	38	sample12236_k97_590038_33			aldose 1-epimerase [EC:5.1.3.3]
MAG141	PUL4	sample12236_k97_590038_34	sample12236_k97_590038	31864	32688	-	83	sample12236_k97_590038_34
MAG141	PUL4	sample12236_k97_590038_35	sample12236_k97_590038	32809	34185	-	121	sample12236_k97_590038_35	susD		starch-binding outer membrane protein, SusD/RagB family
MAG141	PUL4	sample12236_k97_590038_36	sample12236_k97_590038	34233	37469	-	48	sample12236_k97_590038_36	susC
MAG141	PUL4	sample12236_k97_590038_37	sample12236_k97_590038	37493	40156	-	24	sample12236_k97_590038_37
MAG141	PUL4	sample12236_k97_590038_38	sample12236_k97_590038	40337	40516	+	181	sample12236_k97_590038_38
MAG141	PUL4	sample12236_k97_590038_39	sample12236_k97_590038	40675	42108	+	159	sample12236_k97_590038_39		GH28
MAG141	PUL4	sample12236_k97_590038_40	sample12236_k97_590038	42235	43206	+	127	sample12236_k97_590038_40
MAG141	PUL4	sample12236_k97_590038_41	sample12236_k97_590038	43302	45866	+	96	sample12236_k97_590038_41		GH105;GH28
MAG146	PUL1	C8_19_k97_229831_1	C8_19_k97_229831	2	727	-	0	C8_19_k97_229831_1	susD		starch-binding outer membrane protein, SusD/RagB family
MAG146	PUL1	C8_19_k97_229831_2	C8_19_k97_229831	762	2861	-	35	C8_19_k97_229831_2	susC
MAG146	PUL2	C8_19_k97_318607_1	C8_19_k97_318607	3	1568	-	-2858	C8_19_k97_318607_1		GH3	beta-glucosidase [EC:3.2.1.21]
MAG146	PUL2	C8_19_k97_318607_2	C8_19_k97_318607	1596	2234	-	28	C8_19_k97_318607_2		GH3	beta-glucosidase [EC:3.2.1.21]
MAG146	PUL2	C8_19_k97_318607_3	C8_19_k97_318607	2241	3599	-	7	C8_19_k97_318607_3		GH16
MAG146	PUL2	C8_19_k97_318607_4	C8_19_k97_318607	3599	5494	-	0	C8_19_k97_318607_4
MAG146	PUL2	C8_19_k97_318607_5	C8_19_k97_318607	5520	7073	-	26	C8_19_k97_318607_5	susD		starch-binding outer membrane protein, SusD/RagB family
MAG146	PUL2	C8_19_k97_318607_6	C8_19_k97_318607	7092	10229	-	19	C8_19_k97_318607_6	susC
MAG146	PUL3	C8_19_k97_711059_1	C8_19_k97_711059	3	1214	-	-10226	C8_19_k97_711059_1	susD
MAG146	PUL3	C8_19_k97_711059_2	C8_19_k97_711059	1228	4248	-	14	C8_19_k97_711059_2	susC
MAG146	PUL4	C8_19_k97_830023_1	C8_19_k97_830023	2	2338	+	-4246	C8_19_k97_830023_1	susC
MAG146	PUL4	C8_19_k97_830023_2	C8_19_k97_830023	2351	3397	+	13	C8_19_k97_830023_2	susD		starch-binding outer membrane protein, SusD/RagB family
MAG147	PUL1	sample28_k97_167505_2	sample28_k97_167505	621	3803	+	0	sample28_k97_167505_2	susC
MAG147	PUL1	sample28_k97_167505_3	sample28_k97_167505	3823	5607	+	20	sample28_k97_167505_3	susD
MAG147	PUL2	sample28_k97_188839_35	sample28_k97_188839	46886	49936	+	41279	sample28_k97_188839_35	susC		TonB-dependent starch-binding outer membrane protein SusC
MAG147	PUL2	sample28_k97_188839_36	sample28_k97_188839	49969	51555	+	33	sample28_k97_188839_36	susD		starch-binding outer membrane protein, SusD/RagB family
MAG147	PUL3	sample28_k97_287014_2	sample28_k97_287014	1042	2919	-	-50513	sample28_k97_287014_2	susD		starch-binding outer membrane protein, SusD/RagB family
MAG147	PUL3	sample28_k97_287014_3	sample28_k97_287014	2940	6257	-	21	sample28_k97_287014_3	susC
MAG147	PUL4	sample28_k97_29804_18	sample28_k97_29804	23467	25203	-	17210	sample28_k97_29804_18	susD		starch-binding outer membrane protein, SusD/RagB family
MAG147	PUL4	sample28_k97_29804_19	sample28_k97_29804	25250	28558	-	47	sample28_k97_29804_19	susC
MAG147	PUL5	sample28_k97_692337_9	sample28_k97_692337	6662	8644	-	-21896	sample28_k97_692337_9		GH13
MAG147	PUL5	sample28_k97_692337_10	sample28_k97_692337	8814	10493	-	170	sample28_k97_692337_10	susD		starch-binding outer membrane protein, SusD/RagB family
MAG147	PUL5	sample28_k97_692337_11	sample28_k97_692337	10681	13503	-	188	sample28_k97_692337_11	susC
MAG147	PUL6	sample28_k97_721043_2	sample28_k97_721043	1945	3741	-	-11558	sample28_k97_721043_2	susD		starch-binding outer membrane protein, SusD/RagB family
MAG147	PUL6	sample28_k97_721043_3	sample28_k97_721043	3788	6820	-	47	sample28_k97_721043_3	susC
MAG147	PUL7	sample28_k97_737933_5	sample28_k97_737933	5515	6636	+	-1305	sample28_k97_737933_5		GH26	mannan endo-1,4-beta-mannosidase [EC:3.2.1.78]
MAG147	PUL7	sample28_k97_737933_6	sample28_k97_737933	6650	7786	+	14	sample28_k97_737933_6
MAG147	PUL7	sample28_k97_737933_7	sample28_k97_737933	7814	11008	+	28	sample28_k97_737933_7	susC
MAG147	PUL7	sample28_k97_737933_8	sample28_k97_737933	11078	12868	+	70	sample28_k97_737933_8	susD		starch-binding outer membrane protein, SusD/RagB family
MAG147	PUL7	sample28_k97_737933_9	sample28_k97_737933	12912	14054	+	44	sample28_k97_737933_9
MAG147	PUL7	sample28_k97_737933_10	sample28_k97_737933	14075	17875	+	21	sample28_k97_737933_10		CE7	cephalosporin-C deacetylase [EC:3.1.1.41]
MAG147	PUL7	sample28_k97_737933_11	sample28_k97_737933	17899	20079	+	24	sample28_k97_737933_11		GH36	alpha-galactosidase [EC:3.2.1.22]
MAG147	PUL7	sample28_k97_737933_12	sample28_k97_737933	20094	21158	+	15	sample28_k97_737933_12		GH26
MAG147	PUL7	sample28_k97_737933_13	sample28_k97_737933	21300	22496	+	142	sample28_k97_737933_13		GH130	4-O-beta-D-mannosyl-D-glucose phosphorylase [EC:2.4.1.281]
MAG156	PUL1	C4_89_k97_114501_1	C4_89_k97_114501	3	902	+	0	C4_89_k97_114501_1		GH28
MAG156	PUL1	C4_89_k97_114501_2	C4_89_k97_114501	934	3924	+	32	C4_89_k97_114501_2	susC
MAG156	PUL1	C4_89_k97_114501_3	C4_89_k97_114501	3946	5607	+	22	C4_89_k97_114501_3	susD		starch-binding outer membrane protein, SusD/RagB family
MAG156	PUL2	C4_89_k97_4383_1	C4_89_k97_4383	3	842	-	-5604	C4_89_k97_4383_1	susD		starch-binding outer membrane protein, SusD/RagB family
MAG156	PUL2	C4_89_k97_4383_2	C4_89_k97_4383	879	2753	-	37	C4_89_k97_4383_2	susC
MAG156	PUL3	C4_89_k97_460687_1	C4_89_k97_460687	3	827	+	-2750	C4_89_k97_460687_1	susD		starch-binding outer membrane protein, SusD/RagB family
MAG156	PUL3	C4_89_k97_460687_2	C4_89_k97_460687	886	1761	+	59	C4_89_k97_460687_2	susC
MAG156	PUL4	C4_89_k97_78549_1	C4_89_k97_78549	3	2066	+	-1758	C4_89_k97_78549_1	susC
MAG156	PUL4	C4_89_k97_78549_2	C4_89_k97_78549	2090	3763	+	24	C4_89_k97_78549_2	susD		starch-binding outer membrane protein, SusD/RagB family
MAG156	PUL5	C6_86_k97_234673_1	C6_86_k97_234673	1	1362	+	-3762	C6_86_k97_234673_1	susC
MAG156	PUL5	C6_86_k97_234673_2	C6_86_k97_234673	1374	2519	+	12	C6_86_k97_234673_2	susD		starch-binding outer membrane protein, SusD/RagB family
MAG156	PUL6	C6_86_k97_292212_2	C6_86_k97_292212	312	1901	-	-2207	C6_86_k97_292212_2	susD		starch-binding outer membrane protein, SusD/RagB family
MAG156	PUL6	C6_86_k97_292212_3	C6_86_k97_292212	1921	3756	-	20	C6_86_k97_292212_3	susC		TonB-dependent starch-binding outer membrane protein SusC
MAG156	PUL7	C7_42_k97_102100_1	C7_42_k97_102100	2	523	-	-3754	C7_42_k97_102100_1	susC
MAG156	PUL7	C7_42_k97_102100_2	C7_42_k97_102100	570	2675	-	47	C7_42_k97_102100_2	susD		starch-binding outer membrane protein, SusD/RagB family
MAG156	PUL8	C7_42_k97_202603_1	C7_42_k97_202603	3	2420	+	-2672	C7_42_k97_202603_1	susC
MAG156	PUL8	C7_42_k97_202603_2	C7_42_k97_202603	2463	4253	+	43	C7_42_k97_202603_2	susD		starch-binding outer membrane protein, SusD/RagB family
MAG156	PUL9	C7_42_k97_35575_1	C7_42_k97_35575	2	3244	+	-4251	C7_42_k97_35575_1	susC
MAG156	PUL9	C7_42_k97_35575_2	C7_42_k97_35575	3294	4682	+	50	C7_42_k97_35575_2	susD
MAG156	PUL10	C7_42_k97_531347_4	C7_42_k97_531347	2675	3997	+	-2007	C7_42_k97_531347_4		GH28
MAG156	PUL10	C7_42_k97_531347_5	C7_42_k97_531347	4029	7019	+	32	C7_42_k97_531347_5	susC
MAG156	PUL10	C7_42_k97_531347_6	C7_42_k97_531347	7041	8702	+	22	C7_42_k97_531347_6	susD		starch-binding outer membrane protein, SusD/RagB family
MAG156	PUL11	C7_42_k97_559679_1	C7_42_k97_559679	3	1484	+	-8699	C7_42_k97_559679_1	susC
MAG156	PUL11	C7_42_k97_559679_2	C7_42_k97_559679	1521	3224	+	37	C7_42_k97_559679_2	susD		starch-binding outer membrane protein, SusD/RagB family
MAG156	PUL11	C7_42_k97_559679_3	C7_42_k97_559679	3269	5161	+	45	C7_42_k97_559679_3
MAG156	PUL11	C7_42_k97_559679_4	C7_42_k97_559679	5207	6679	+	46	C7_42_k97_559679_4		GH26	mannan endo-1,4-beta-mannosidase [EC:3.2.1.78]
MAG156	PUL11	C7_42_k97_559679_5	C7_42_k97_559679	6752	8539	-	73	C7_42_k97_559679_5		GH5
MAG156	PUL12	C7_67_k97_104115_1	C7_67_k97_104115	3	2018	+	-8536	C7_67_k97_104115_1	susC
MAG156	PUL12	C7_67_k97_104115_2	C7_67_k97_104115	2055	3758	+	37	C7_67_k97_104115_2	susD		starch-binding outer membrane protein, SusD/RagB family
MAG156	PUL13	C7_67_k97_80768_1	C7_67_k97_80768	2	1987	+	-3756	C7_67_k97_80768_1	susC
MAG156	PUL13	C7_67_k97_80768_2	C7_67_k97_80768	2033	3943	+	46	C7_67_k97_80768_2	susD		starch-binding outer membrane protein, SusD/RagB family
MAG156	PUL14	C8_33_k97_188240_5	C8_33_k97_188240	4250	7525	+	307	C8_33_k97_188240_5	susC
MAG156	PUL14	C8_33_k97_188240_6	C8_33_k97_188240	7568	8068	+	43	C8_33_k97_188240_6	susD		starch-binding outer membrane protein, SusD/RagB family
MAG156	PUL15	C8_33_k97_199184_6	C8_33_k97_199184	7522	9432	-	-546	C8_33_k97_199184_6	susD		starch-binding outer membrane protein, SusD/RagB family
MAG156	PUL15	C8_33_k97_199184_7	C8_33_k97_199184	9478	12693	-	46	C8_33_k97_199184_7	susC
MAG156	PUL16	C8_33_k97_317565_2	C8_33_k97_317565	837	2384	-	-11856	C8_33_k97_317565_2	susD		starch-binding outer membrane protein, SusD/RagB family
MAG156	PUL16	C8_33_k97_317565_3	C8_33_k97_317565	2415	5612	-	31	C8_33_k97_317565_3	susC
MAG156	PUL16	C8_33_k97_317565_4	C8_33_k97_317565	5867	7525	-	255	C8_33_k97_317565_4
MAG156	PUL16	C8_33_k97_317565_5	C8_33_k97_317565	7627	9729	+	102	C8_33_k97_317565_5		GH13	pullulanase [EC:3.2.1.41]
MAG156	PUL17	C8_36_k97_1013486_1	C8_36_k97_1013486	25	3372	+	-9704	C8_36_k97_1013486_1	susC
MAG156	PUL17	C8_36_k97_1013486_2	C8_36_k97_1013486	3420	4487	+	48	C8_36_k97_1013486_2	susD		starch-binding outer membrane protein, SusD/RagB family
MAG156	PUL18	C8_36_k97_1014047_1	C8_36_k97_1014047	2	1963	-	-4485	C8_36_k97_1014047_1	susD
MAG156	PUL18	C8_36_k97_1014047_2	C8_36_k97_1014047	1997	5155	-	34	C8_36_k97_1014047_2	susC
MAG156	PUL18	C8_36_k97_1014047_3	C8_36_k97_1014047	5334	6662	+	179	C8_36_k97_1014047_3		GH5	endoglucanase [EC:3.2.1.4]
MAG156	PUL19	C8_36_k97_117094_2	C8_36_k97_117094	2659	5811	+	-4003	C8_36_k97_117094_2	susC
MAG156	PUL19	C8_36_k97_117094_3	C8_36_k97_117094	5858	7636	+	47	C8_36_k97_117094_3	susD		starch-binding outer membrane protein, SusD/RagB family
MAG156	PUL20	C8_36_k97_315400_2	C8_36_k97_315400	517	3759	+	-7119	C8_36_k97_315400_2	susC
MAG156	PUL20	C8_36_k97_315400_3	C8_36_k97_315400	3783	5888	+	24	C8_36_k97_315400_3	susD		starch-binding outer membrane protein, SusD/RagB family
MAG156	PUL20	C8_36_k97_315400_4	C8_36_k97_315400	5935	8790	+	47	C8_36_k97_315400_4	susC
MAG156	PUL20	C8_36_k97_315400_5	C8_36_k97_315400	8814	9926	+	24	C8_36_k97_315400_5	susD		starch-binding outer membrane protein, SusD/RagB family
MAG156	PUL20	C8_36_k97_315400_6	C8_36_k97_315400	10044	10487	+	118	C8_36_k97_315400_6			starch-binding outer membrane protein, SusD/RagB family
MAG156	PUL20	C8_36_k97_315400_7	C8_36_k97_315400	10742	12877	+	255	C8_36_k97_315400_7
MAG156	PUL20	C8_36_k97_315400_8	C8_36_k97_315400	13015	13305	+	138	C8_36_k97_315400_8
MAG156	PUL20	C8_36_k97_315400_9	C8_36_k97_315400	13458	13982	+	153	C8_36_k97_315400_9
MAG156	PUL20	C8_36_k97_315400_10	C8_36_k97_315400	14220	17666	+	238	C8_36_k97_315400_10		PL11
MAG156	PUL21	C8_36_k97_93982_1	C8_36_k97_93982	1	2808	+	-17665	C8_36_k97_93982_1	susC
MAG156	PUL21	C8_36_k97_93982_2	C8_36_k97_93982	2846	4390	+	38	C8_36_k97_93982_2	susD		starch-binding outer membrane protein, SusD/RagB family
MAG156	PUL22	sample1_k97_499986_1	sample1_k97_499986	2	670	-	-4388	sample1_k97_499986_1	susC
MAG156	PUL22	sample1_k97_499986_2	sample1_k97_499986	729	2000	-	59	sample1_k97_499986_2	susD		starch-binding outer membrane protein, SusD/RagB family
MAG156	PUL23	sample11118_k97_197011_1	sample11118_k97_197011	1	1647	+	-1999	sample11118_k97_197011_1	susC
MAG156	PUL23	sample11118_k97_197011_2	sample11118_k97_197011	1693	3603	+	46	sample11118_k97_197011_2	susD		starch-binding outer membrane protein, SusD/RagB family
MAG156	PUL24	sample12004_k97_674430_1	sample12004_k97_674430	1	3048	+	-3602	sample12004_k97_674430_1	susC
MAG156	PUL24	sample12004_k97_674430_2	sample12004_k97_674430	3072	3737	+	24	sample12004_k97_674430_2	susD		starch-binding outer membrane protein, SusD/RagB family
MAG156	PUL25	sample12037_k97_76045_1	sample12037_k97_76045	2	1393	+	-3735	sample12037_k97_76045_1	susD		starch-binding outer membrane protein, SusD/RagB family
MAG156	PUL25	sample12037_k97_76045_2	sample12037_k97_76045	1440	4295	+	47	sample12037_k97_76045_2	susC
MAG156	PUL25	sample12037_k97_76045_3	sample12037_k97_76045	4319	5992	+	24	sample12037_k97_76045_3	susD		starch-binding outer membrane protein, SusD/RagB family
MAG156	PUL26	sample12141_k97_185129_1	sample12141_k97_185129	2	3070	+	-5990	sample12141_k97_185129_1	susC
MAG156	PUL26	sample12141_k97_185129_2	sample12141_k97_185129	3108	4652	+	38	sample12141_k97_185129_2	susD		starch-binding outer membrane protein, SusD/RagB family
MAG156	PUL27	sample12141_k97_626456_1	sample12141_k97_626456	3	1286	-	-4649	sample12141_k97_626456_1	susC
MAG156	PUL27	sample12141_k97_626456_2	sample12141_k97_626456	1345	2265	-	59	sample12141_k97_626456_2	susD		starch-binding outer membrane protein, SusD/RagB family
MAG156	PUL28	sample12141_k97_741687_1	sample12141_k97_741687	3	683	-	-2262	sample12141_k97_741687_1	susC
MAG156	PUL28	sample12141_k97_741687_2	sample12141_k97_741687	730	2613	-	47	sample12141_k97_741687_2	susD		starch-binding outer membrane protein, SusD/RagB family
MAG156	PUL29	sample12141_k97_917102_1	sample12141_k97_917102	56	2077	+	-2557	sample12141_k97_917102_1	susD
MAG156	PUL29	sample12141_k97_917102_2	sample12141_k97_917102	2122	3660	+	45	sample12141_k97_917102_2	susC
MAG156	PUL30	sample12146_k97_209202_1	sample12146_k97_209202	3	1454	+	-3657	sample12146_k97_209202_1	susC
MAG156	PUL30	sample12146_k97_209202_2	sample12146_k97_209202	1492	2559	+	38	sample12146_k97_209202_2	susD		starch-binding outer membrane protein, SusD/RagB family
MAG156	PUL31	sample12146_k97_236694_1	sample12146_k97_236694	3	1382	-	-2556	sample12146_k97_236694_1	susC
MAG156	PUL31	sample12146_k97_236694_2	sample12146_k97_236694	1427	2866	-	45	sample12146_k97_236694_2	susD
MAG156	PUL32	sample12146_k97_270196_3	sample12146_k97_270196	2000	3661	-	-866	sample12146_k97_270196_3	susD		starch-binding outer membrane protein, SusD/RagB family
MAG156	PUL32	sample12146_k97_270196_4	sample12146_k97_270196	3683	6451	-	22	sample12146_k97_270196_4	susC
MAG156	PUL33	sample12172_k97_115479_3	sample12172_k97_115479	1400	3055	-	-5051	sample12172_k97_115479_3	susD		starch-binding outer membrane protein, SusD/RagB family
MAG156	PUL33	sample12172_k97_115479_4	sample12172_k97_115479	3172	5841	-	117	sample12172_k97_115479_4	susC
MAG156	PUL34	sample12172_k97_13860_1	sample12172_k97_13860	3	1043	-	-5838	sample12172_k97_13860_1	susD		starch-binding outer membrane protein, SusD/RagB family
MAG156	PUL34	sample12172_k97_13860_2	sample12172_k97_13860	1067	4309	-	24	sample12172_k97_13860_2	susC
MAG156	PUL35	sample12172_k97_275289_1	sample12172_k97_275289	3	1016	+	-4306	sample12172_k97_275289_1	susD
MAG156	PUL35	sample12172_k97_275289_2	sample12172_k97_275289	1061	2086	+	45	sample12172_k97_275289_2	susC
MAG156	PUL36	sample12172_k97_69424_1	sample12172_k97_69424	3	2861	+	-2083	sample12172_k97_69424_1	susC
MAG156	PUL36	sample12172_k97_69424_2	sample12172_k97_69424	2883	4544	+	22	sample12172_k97_69424_2	susD		starch-binding outer membrane protein, SusD/RagB family
MAG156	PUL37	sample12172_k97_711446_1	sample12172_k97_711446	2	1432	+	-4542	sample12172_k97_711446_1	susC		TonB-dependent starch-binding outer membrane protein SusC
MAG156	PUL37	sample12172_k97_711446_2	sample12172_k97_711446	1452	2522	+	20	sample12172_k97_711446_2	susD		starch-binding outer membrane protein, SusD/RagB family
MAG156	PUL38	sample12205_k97_478500_2	sample12205_k97_478500	645	3860	+	-1877	sample12205_k97_478500_2	susC
MAG156	PUL38	sample12205_k97_478500_3	sample12205_k97_478500	3906	5816	+	46	sample12205_k97_478500_3	susD		starch-binding outer membrane protein, SusD/RagB family
MAG156	PUL39	sample12205_k97_81212_2	sample12205_k97_81212	985	3126	-	-4831	sample12205_k97_81212_2	susD		starch-binding outer membrane protein, SusD/RagB family
MAG156	PUL39	sample12205_k97_81212_3	sample12205_k97_81212	3177	4466	-	51	sample12205_k97_81212_3	susC
MAG156	PUL40	sample12236_k97_289890_1	sample12236_k97_289890	3	896	-	-4463	sample12236_k97_289890_1	susD		starch-binding outer membrane protein, SusD/RagB family
MAG156	PUL40	sample12236_k97_289890_2	sample12236_k97_289890	920	4213	-	24	sample12236_k97_289890_2	susC
MAG156	PUL40	sample12236_k97_289890_3	sample12236_k97_289890	4503	4661	-	290	sample12236_k97_289890_3
MAG156	PUL40	sample12236_k97_289890_4	sample12236_k97_289890	4673	7459	-	12	sample12236_k97_289890_4		CE8
MAG156	PUL41	sample12236_k97_326641_1	sample12236_k97_326641	39	2300	-	-7420	sample12236_k97_326641_1		GH31
MAG156	PUL41	sample12236_k97_326641_2	sample12236_k97_326641	2359	3456	-	59	sample12236_k97_326641_2
MAG156	PUL41	sample12236_k97_326641_3	sample12236_k97_326641	3514	5259	-	58	sample12236_k97_326641_3		CE6
MAG156	PUL41	sample12236_k97_326641_4	sample12236_k97_326641	5333	6841	-	74	sample12236_k97_326641_4		GH43;CBM6
MAG156	PUL41	sample12236_k97_326641_5	sample12236_k97_326641	7101	10316	+	260	sample12236_k97_326641_5	susC
MAG156	PUL41	sample12236_k97_326641_6	sample12236_k97_326641	10362	11195	+	46	sample12236_k97_326641_6	susD		starch-binding outer membrane protein, SusD/RagB family
MAG156	PUL42	sample12236_k97_346999_1	sample12236_k97_346999	3	1442	+	-11192	sample12236_k97_346999_1	susC
MAG156	PUL42	sample12236_k97_346999_2	sample12236_k97_346999	1471	2952	+	29	sample12236_k97_346999_2	susD		starch-binding outer membrane protein, SusD/RagB family
MAG156	PUL43	sample12236_k97_553290_1	sample12236_k97_553290	3	2771	+	-2949	sample12236_k97_553290_1	susC
MAG156	PUL43	sample12236_k97_553290_2	sample12236_k97_553290	2793	4454	+	22	sample12236_k97_553290_2	susD		starch-binding outer membrane protein, SusD/RagB family
MAG156	PUL44	sample12236_k97_604123_1	sample12236_k97_604123	3	2366	-	-4451	sample12236_k97_604123_1		GH77	4-alpha-glucanotransferase [EC:2.4.1.25]
MAG156	PUL44	sample12236_k97_604123_2	sample12236_k97_604123	2419	3756	-	53	sample12236_k97_604123_2			maltose/moltooligosaccharide transporter
MAG156	PUL44	sample12236_k97_604123_3	sample12236_k97_604123	3771	4796	-	15	sample12236_k97_604123_3			LacI family transcriptional regulator, repressor for deo operon, udp, cdd, tsx, nupC, and nupG
MAG156	PUL44	sample12236_k97_604123_4	sample12236_k97_604123	5073	8132	+	277	sample12236_k97_604123_4	susC		TonB-dependent starch-binding outer membrane protein SusC
MAG156	PUL44	sample12236_k97_604123_5	sample12236_k97_604123	8179	9783	+	47	sample12236_k97_604123_5	susD		starch-binding outer membrane protein, SusD/RagB family
MAG156	PUL45	sample12268_k97_50430_5	sample12268_k97_50430	3019	4674	-	-6764	sample12268_k97_50430_5	susD		starch-binding outer membrane protein, SusD/RagB family
MAG156	PUL45	sample12268_k97_50430_6	sample12268_k97_50430	4791	6428	-	117	sample12268_k97_50430_6	susC
MAG156	PUL46	sample12268_k97_520095_2	sample12268_k97_520095	502	3288	+	-5926	sample12268_k97_520095_2	susC
MAG156	PUL46	sample12268_k97_520095_3	sample12268_k97_520095	3325	3981	+	37	sample12268_k97_520095_3	susD		starch-binding outer membrane protein, SusD/RagB family
MAG156	PUL47	sample12268_k97_886967_1	sample12268_k97_886967	2	1141	-	-3979	sample12268_k97_886967_1	susD		starch-binding outer membrane protein, SusD/RagB family
MAG156	PUL47	sample12268_k97_886967_2	sample12268_k97_886967	1179	3398	-	38	sample12268_k97_886967_2	susC
MAG156	PUL48	sample12276_k97_166267_1	sample12276_k97_166267	2	2227	+	-3396	sample12276_k97_166267_1	susC
MAG156	PUL48	sample12276_k97_166267_2	sample12276_k97_166267	2316	3971	+	89	sample12276_k97_166267_2	susD		starch-binding outer membrane protein, SusD/RagB family
MAG156	PUL49	sample13093_k97_165853_1	sample13093_k97_165853	2	895	-	-3969	sample13093_k97_165853_1	susC
MAG156	PUL49	sample13093_k97_165853_2	sample13093_k97_165853	954	2126	-	59	sample13093_k97_165853_2	susD		starch-binding outer membrane protein, SusD/RagB family
MAG156	PUL50	sample13093_k97_243786_1	sample13093_k97_243786	2	3133	+	-2124	sample13093_k97_243786_1	susC
MAG156	PUL50	sample13093_k97_243786_2	sample13093_k97_243786	3162	4643	+	29	sample13093_k97_243786_2	susD		starch-binding outer membrane protein, SusD/RagB family
MAG156	PUL51	sample13093_k97_4692_1	sample13093_k97_4692	2	1342	-	-4641	sample13093_k97_4692_1	susD		starch-binding outer membrane protein, SusD/RagB family
MAG156	PUL51	sample13093_k97_4692_2	sample13093_k97_4692	1354	4011	-	12	sample13093_k97_4692_2	susC
MAG156	PUL52	sample13093_k97_582899_1	sample13093_k97_582899	2	1672	-	-4009	sample13093_k97_582899_1	susD		starch-binding outer membrane protein, SusD/RagB family
MAG156	PUL52	sample13093_k97_582899_2	sample13093_k97_582899	1696	4443	-	24	sample13093_k97_582899_2	susC
MAG156	PUL53	sample13169_k97_51563_1	sample13169_k97_51563	3	1052	-	-4440	sample13169_k97_51563_1	susC
MAG156	PUL53	sample13169_k97_51563_2	sample13169_k97_51563	1097	3115	-	45	sample13169_k97_51563_2	susD
MAG156	PUL54	sample16_k97_201473_1	sample16_k97_201473	1	1092	-	-3114	sample16_k97_201473_1	susD		starch-binding outer membrane protein, SusD/RagB family
MAG156	PUL54	sample16_k97_201473_2	sample16_k97_201473	1143	4280	-	51	sample16_k97_201473_2	susC
MAG156	PUL55	sample16_k97_713220_2	sample16_k97_713220	261	2171	-	-4019	sample16_k97_713220_2	susD		starch-binding outer membrane protein, SusD/RagB family
MAG156	PUL55	sample16_k97_713220_3	sample16_k97_713220	2217	4769	-	46	sample16_k97_713220_3	susC
MAG156	PUL56	sample28_k97_103827_1	sample28_k97_103827	1	1332	+	-4768	sample28_k97_103827_1	susC
MAG156	PUL56	sample28_k97_103827_2	sample28_k97_103827	1369	3072	+	37	sample28_k97_103827_2	susD		starch-binding outer membrane protein, SusD/RagB family
MAG156	PUL57	sample30_k97_186983_2	sample30_k97_186983	654	2759	+	-2418	sample30_k97_186983_2	susD		starch-binding outer membrane protein, SusD/RagB family
MAG156	PUL57	sample30_k97_186983_3	sample30_k97_186983	2806	3690	+	47	sample30_k97_186983_3	susC
MAG160	PUL1	sample12172_k97_291813_6	sample12172_k97_291813	7706	9346	-	0	sample12172_k97_291813_6	susD		starch-binding outer membrane protein, SusD/RagB family
MAG160	PUL1	sample12172_k97_291813_7	sample12172_k97_291813	9370	12042	-	24	sample12172_k97_291813_7	susC
MAG160	PUL2	sample12172_k97_303420_39	sample12172_k97_303420	58512	60110	-	46470	sample12172_k97_303420_39		GH32
MAG160	PUL2	sample12172_k97_303420_40	sample12172_k97_303420	60125	61516	-	15	sample12172_k97_303420_40
MAG160	PUL2	sample12172_k97_303420_41	sample12172_k97_303420	61718	63478	-	202	sample12172_k97_303420_41	susD		starch-binding outer membrane protein, SusD/RagB family
MAG160	PUL2	sample12172_k97_303420_42	sample12172_k97_303420	63511	66621	-	33	sample12172_k97_303420_42	susC
MAG160	PUL3	sample12172_k97_327177_4	sample12172_k97_327177	3161	4756	-	-63460	sample12172_k97_327177_4	susD		starch-binding outer membrane protein, SusD/RagB family
MAG160	PUL3	sample12172_k97_327177_5	sample12172_k97_327177	4789	7899	-	33	sample12172_k97_327177_5	susC
MAG160	PUL4	sample12172_k97_348737_19	sample12172_k97_348737	22437	24203	-	14538	sample12172_k97_348737_19		GH43	arabinan endo-1,5-alpha-L-arabinosidase [EC:3.2.1.99]
MAG160	PUL4	sample12172_k97_348737_20	sample12172_k97_348737	24279	26387	-	76	sample12172_k97_348737_20		GH43
MAG160	PUL4	sample12172_k97_348737_21	sample12172_k97_348737	26429	27454	-	42	sample12172_k97_348737_21		GH43	arabinan endo-1,5-alpha-L-arabinosidase [EC:3.2.1.99]
MAG160	PUL4	sample12172_k97_348737_22	sample12172_k97_348737	27571	29535	-	117	sample12172_k97_348737_22
MAG160	PUL4	sample12172_k97_348737_23	sample12172_k97_348737	29578	31344	-	43	sample12172_k97_348737_23	susD		starch-binding outer membrane protein, SusD/RagB family
MAG160	PUL4	sample12172_k97_348737_24	sample12172_k97_348737	31391	34612	-	47	sample12172_k97_348737_24	susC
MAG160	PUL5	sample12172_k97_377550_1	sample12172_k97_377550	270	2825	-	-34342	sample12172_k97_377550_1		GH3	beta-glucosidase [EC:3.2.1.21]
MAG160	PUL5	sample12172_k97_377550_2	sample12172_k97_377550	2932	4611	-	107	sample12172_k97_377550_2
MAG160	PUL5	sample12172_k97_377550_3	sample12172_k97_377550	4773	7184	-	162	sample12172_k97_377550_3		GH3	beta-glucosidase [EC:3.2.1.21]
MAG160	PUL5	sample12172_k97_377550_4	sample12172_k97_377550	7221	8462	-	37	sample12172_k97_377550_4		GH5	endoglucanase [EC:3.2.1.4]
MAG160	PUL5	sample12172_k97_377550_5	sample12172_k97_377550	8459	9928	-	-3	sample12172_k97_377550_5
MAG160	PUL5	sample12172_k97_377550_6	sample12172_k97_377550	9981	11075	-	53	sample12172_k97_377550_6		GH16
MAG160	PUL5	sample12172_k97_377550_7	sample12172_k97_377550	11091	13544	-	16	sample12172_k97_377550_7
MAG160	PUL5	sample12172_k97_377550_8	sample12172_k97_377550	13581	15125	-	37	sample12172_k97_377550_8	susD		starch-binding outer membrane protein, SusD/RagB family
MAG160	PUL5	sample12172_k97_377550_9	sample12172_k97_377550	15172	18288	-	47	sample12172_k97_377550_9	susC
MAG160	PUL6	sample12172_k97_399083_3	sample12172_k97_399083	1070	2911	-	-17218	sample12172_k97_399083_3	susD		starch-binding outer membrane protein, SusD/RagB family
MAG160	PUL6	sample12172_k97_399083_4	sample12172_k97_399083	2934	6218	-	23	sample12172_k97_399083_4	susC
MAG160	PUL6	sample12172_k97_399083_5	sample12172_k97_399083	6509	9187	-	291	sample12172_k97_399083_5		CE8
MAG160	PUL6	sample12172_k97_399083_6	sample12172_k97_399083	9214	10896	-	27	sample12172_k97_399083_6		PL1
MAG160	PUL6	sample12172_k97_399083_7	sample12172_k97_399083	10921	15783	-	25	sample12172_k97_399083_7		GH105;GH28
MAG160	PUL7	sample12172_k97_417901_8	sample12172_k97_417901	8968	12555	+	-6815	sample12172_k97_417901_8	susC
MAG160	PUL7	sample12172_k97_417901_9	sample12172_k97_417901	12586	14217	+	31	sample12172_k97_417901_9	susD		starch-binding outer membrane protein, SusD/RagB family
MAG160	PUL8	sample12172_k97_805119_25	sample12172_k97_805119	24061	25572	+	9844	sample12172_k97_805119_25		CE8
MAG160	PUL8	sample12172_k97_805119_26	sample12172_k97_805119	25586	27247	-	14	sample12172_k97_805119_26		GH35
MAG160	PUL8	sample12172_k97_805119_27	sample12172_k97_805119	27447	29396	-	200	sample12172_k97_805119_27	susD		starch-binding outer membrane protein, SusD/RagB family
MAG160	PUL8	sample12172_k97_805119_28	sample12172_k97_805119	29433	32564	-	37	sample12172_k97_805119_28	susC
MAG160	PUL9	sample12172_k97_808613_1	sample12172_k97_808613	3	1655	-	-32561	sample12172_k97_808613_1		GH97	alpha-glucosidase [EC:3.2.1.20]
MAG160	PUL9	sample12172_k97_808613_2	sample12172_k97_808613	1670	4609	-	15	sample12172_k97_808613_2		GH127	uncharacterized protein
MAG160	PUL9	sample12172_k97_808613_3	sample12172_k97_808613	4864	7920	+	255	sample12172_k97_808613_3	susC
MAG160	PUL9	sample12172_k97_808613_4	sample12172_k97_808613	7936	9654	+	16	sample12172_k97_808613_4	susD		starch-binding outer membrane protein, SusD/RagB family
MAG160	PUL10	sample12172_k97_90404_8	sample12172_k97_90404	9681	11378	-	27	sample12172_k97_90404_8	susD		starch-binding outer membrane protein, SusD/RagB family
MAG160	PUL10	sample12172_k97_90404_9	sample12172_k97_90404	11441	14215	-	63	sample12172_k97_90404_9	susC
MAG160	PUL11	sample12172_k97_94520_9	sample12172_k97_94520	6495	7955	-	-7720	sample12172_k97_94520_9	susD
MAG160	PUL11	sample12172_k97_94520_10	sample12172_k97_94520	7999	11136	-	44	sample12172_k97_94520_10	susC
MAG163	PUL1	sample12236_k97_105961_1	sample12236_k97_105961	199	2073	-	0	sample12236_k97_105961_1		PL4	rhamnogalacturonan endolyase [EC:4.2.2.23]
MAG163	PUL1	sample12236_k97_105961_2	sample12236_k97_105961	2084	3814	-	11	sample12236_k97_105961_2
MAG163	PUL1	sample12236_k97_105961_3	sample12236_k97_105961	3846	5852	-	32	sample12236_k97_105961_3	susD		starch-binding outer membrane protein, SusD/RagB family
MAG163	PUL1	sample12236_k97_105961_4	sample12236_k97_105961	5878	9186	-	26	sample12236_k97_105961_4	susC
MAG163	PUL1	sample12236_k97_105961_5	sample12236_k97_105961	9195	11000	-	9	sample12236_k97_105961_5
MAG163	PUL1	sample12236_k97_105961_6	sample12236_k97_105961	11038	13296	-	38	sample12236_k97_105961_6
MAG163	PUL1	sample12236_k97_105961_7	sample12236_k97_105961	13331	15061	-	35	sample12236_k97_105961_7	susD		starch-binding outer membrane protein, SusD/RagB family
MAG163	PUL1	sample12236_k97_105961_8	sample12236_k97_105961	15097	18549	-	36	sample12236_k97_105961_8	susC
MAG163	PUL2	sample12236_k97_14445_2	sample12236_k97_14445	202	2379	+	-18347	sample12236_k97_14445_2		GH31
MAG163	PUL2	sample12236_k97_14445_3	sample12236_k97_14445	2401	4506	+	22	sample12236_k97_14445_3		CE1
MAG163	PUL2	sample12236_k97_14445_4	sample12236_k97_14445	4534	7158	+	28	sample12236_k97_14445_4		GH3	beta-glucosidase [EC:3.2.1.21]
MAG163	PUL2	sample12236_k97_14445_5	sample12236_k97_14445	7177	8859	+	19	sample12236_k97_14445_5		CE6
MAG163	PUL2	sample12236_k97_14445_6	sample12236_k97_14445	8893	10584	-	34	sample12236_k97_14445_6		GH43	arabinoxylan arabinofuranohydrolase [EC:3.2.1.55]
MAG163	PUL2	sample12236_k97_14445_7	sample12236_k97_14445	10791	13931	+	207	sample12236_k97_14445_7		GH98
MAG163	PUL2	sample12236_k97_14445_8	sample12236_k97_14445	14045	15502	-	114	sample12236_k97_14445_8		GH43	arabinan endo-1,5-alpha-L-arabinosidase [EC:3.2.1.99]
MAG163	PUL2	sample12236_k97_14445_9	sample12236_k97_14445	15505	17613	-	3	sample12236_k97_14445_9		GH43
MAG163	PUL2	sample12236_k97_14445_10	sample12236_k97_14445	17812	20397	+	199	sample12236_k97_14445_10		GH3	beta-glucosidase [EC:3.2.1.21]
MAG163	PUL2	sample12236_k97_14445_11	sample12236_k97_14445	20567	23803	+	170	sample12236_k97_14445_11	susC
MAG163	PUL2	sample12236_k97_14445_12	sample12236_k97_14445	23818	25719	+	15	sample12236_k97_14445_12	susD		starch-binding outer membrane protein, SusD/RagB family
MAG163	PUL3	sample12236_k97_173082_1	sample12236_k97_173082	7	2970	+	-25712	sample12236_k97_173082_1	susC		TonB-dependent starch-binding outer membrane protein SusC
MAG163	PUL3	sample12236_k97_173082_2	sample12236_k97_173082	3025	4548	+	55	sample12236_k97_173082_2	susD		starch-binding outer membrane protein, SusD/RagB family
MAG163	PUL3	sample12236_k97_173082_3	sample12236_k97_173082	4591	5514	+	43	sample12236_k97_173082_3			starch-binding outer membrane protein SusE/F
MAG163	PUL3	sample12236_k97_173082_4	sample12236_k97_173082	5538	7412	+	24	sample12236_k97_173082_4			starch-binding outer membrane protein SusE/F
MAG163	PUL3	sample12236_k97_173082_5	sample12236_k97_173082	7544	9574	+	132	sample12236_k97_173082_5		GH13
MAG163	PUL3	sample12236_k97_173082_6	sample12236_k97_173082	9561	10331	-	-13	sample12236_k97_173082_6		GT2
MAG163	PUL3	sample12236_k97_173082_7	sample12236_k97_173082	10328	11599	-	-3	sample12236_k97_173082_7		GT4
MAG163	PUL4	sample12236_k97_245528_63	sample12236_k97_245528	80035	81951	-	68436	sample12236_k97_245528_63	susD		starch-binding outer membrane protein, SusD/RagB family
MAG163	PUL4	sample12236_k97_245528_64	sample12236_k97_245528	81967	85206	-	16	sample12236_k97_245528_64	susC
MAG163	PUL4	sample12236_k97_245528_65	sample12236_k97_245528	85374	88118	-	168	sample12236_k97_245528_65		GH3	beta-glucosidase [EC:3.2.1.21]
MAG163	PUL4	sample12236_k97_245528_66	sample12236_k97_245528	88315	90429	+	197	sample12236_k97_245528_66		GH43
MAG163	PUL4	sample12236_k97_245528_67	sample12236_k97_245528	90497	91972	+	68	sample12236_k97_245528_67		GH43	arabinan endo-1,5-alpha-L-arabinosidase [EC:3.2.1.99]
MAG163	PUL5	sample12236_k97_276593_43	sample12236_k97_276593	37850	39322	-	-54122	sample12236_k97_276593_43	susD
MAG163	PUL5	sample12236_k97_276593_44	sample12236_k97_276593	39341	42508	-	19	sample12236_k97_276593_44	susC
MAG163	PUL5	sample12236_k97_276593_45	sample12236_k97_276593	42740	45319	-	232	sample12236_k97_276593_45
MAG163	PUL5	sample12236_k97_276593_46	sample12236_k97_276593	45445	47619	-	126	sample12236_k97_276593_46
MAG163	PUL5	sample12236_k97_276593_47	sample12236_k97_276593	47658	49004	-	39	sample12236_k97_276593_47
MAG163	PUL5	sample12236_k97_276593_48	sample12236_k97_276593	49035	50279	-	31	sample12236_k97_276593_48
MAG163	PUL5	sample12236_k97_276593_49	sample12236_k97_276593	50297	52024	-	18	sample12236_k97_276593_49	susD
MAG163	PUL5	sample12236_k97_276593_50	sample12236_k97_276593	52067	55426	-	43	sample12236_k97_276593_50	susC
MAG163	PUL6	sample12236_k97_308704_4	sample12236_k97_308704	3642	5528	-	-51784	sample12236_k97_308704_4	susD		starch-binding outer membrane protein, SusD/RagB family
MAG163	PUL6	sample12236_k97_308704_5	sample12236_k97_308704	5542	8784	-	14	sample12236_k97_308704_5	susC
MAG163	PUL6	sample12236_k97_308704_6	sample12236_k97_308704	8789	10633	-	5	sample12236_k97_308704_6
MAG163	PUL6	sample12236_k97_308704_7	sample12236_k97_308704	10657	12759	-	24	sample12236_k97_308704_7
MAG163	PUL6	sample12236_k97_308704_8	sample12236_k97_308704	12778	14610	-	19	sample12236_k97_308704_8	susD		starch-binding outer membrane protein, SusD/RagB family
MAG163	PUL6	sample12236_k97_308704_9	sample12236_k97_308704	14597	17869	-	-13	sample12236_k97_308704_9	susC
MAG163	PUL6	sample12236_k97_308704_10	sample12236_k97_308704	17900	20701	-	31	sample12236_k97_308704_10
MAG163	PUL6	sample12236_k97_308704_11	sample12236_k97_308704	20975	24655	-	274	sample12236_k97_308704_11
MAG163	PUL6	sample12236_k97_308704_12	sample12236_k97_308704	24742	25068	+	87	sample12236_k97_308704_12
MAG163	PUL6	sample12236_k97_308704_13	sample12236_k97_308704	24922	26850	-	-146	sample12236_k97_308704_13		GH13	neopullulanase [EC:3.2.1.135]
MAG163	PUL6	sample12236_k97_308704_14	sample12236_k97_308704	27134	29017	-	284	sample12236_k97_308704_14		GH13	pullulanase [EC:3.2.1.41]
MAG163	PUL6	sample12236_k97_308704_15	sample12236_k97_308704	29043	31310	-	26	sample12236_k97_308704_15		GH97	glucan 1,4-alpha-glucosidase [EC:3.2.1.3]
MAG163	PUL6	sample12236_k97_308704_16	sample12236_k97_308704	31318	33726	-	8	sample12236_k97_308704_16		GH77	4-alpha-glucanotransferase [EC:2.4.1.25]
MAG163	PUL7	sample12236_k97_445496_5	sample12236_k97_445496	5026	8304	+	-28700	sample12236_k97_445496_5	susC
MAG163	PUL7	sample12236_k97_445496_6	sample12236_k97_445496	8327	10030	+	23	sample12236_k97_445496_6	susD		starch-binding outer membrane protein, SusD/RagB family
MAG163	PUL7	sample12236_k97_445496_7	sample12236_k97_445496	10054	12024	+	24	sample12236_k97_445496_7
MAG163	PUL7	sample12236_k97_445496_8	sample12236_k97_445496	12058	13683	+	34	sample12236_k97_445496_8
MAG163	PUL7	sample12236_k97_445496_9	sample12236_k97_445496	13680	16832	+	-3	sample12236_k97_445496_9	susC
MAG163	PUL7	sample12236_k97_445496_10	sample12236_k97_445496	16863	18578	+	31	sample12236_k97_445496_10	susD		starch-binding outer membrane protein, SusD/RagB family
MAG163	PUL8	sample12236_k97_548753_5	sample12236_k97_548753	5389	6729	-	-13189	sample12236_k97_548753_5	susD		starch-binding outer membrane protein, SusD/RagB family
MAG163	PUL8	sample12236_k97_548753_6	sample12236_k97_548753	6787	9771	-	58	sample12236_k97_548753_6	susC
MAG163	PUL9	sample12236_k97_87786_2	sample12236_k97_87786	161	2014	-	-9610	sample12236_k97_87786_2		GH10
MAG163	PUL9	sample12236_k97_87786_3	sample12236_k97_87786	2075	3025	-	61	sample12236_k97_87786_3			glycerate dehydrogenase [EC:1.1.1.29]
MAG163	PUL9	sample12236_k97_87786_4	sample12236_k97_87786	3091	4038	-	66	sample12236_k97_87786_4
MAG163	PUL9	sample12236_k97_87786_5	sample12236_k97_87786	4388	7261	+	350	sample12236_k97_87786_5
MAG163	PUL9	sample12236_k97_87786_6	sample12236_k97_87786	7291	10716	+	30	sample12236_k97_87786_6	susC
MAG163	PUL9	sample12236_k97_87786_7	sample12236_k97_87786	10772	12451	+	56	sample12236_k97_87786_7	susD		starch-binding outer membrane protein, SusD/RagB family
MAG173	PUL1	sample1_k97_126766_55	sample1_k97_126766	69596	71944	-	0	sample1_k97_126766_55		GH3	beta-glucosidase [EC:3.2.1.21]
MAG173	PUL1	sample1_k97_126766_56	sample1_k97_126766	72400	75603	+	456	sample1_k97_126766_56	susC
MAG173	PUL1	sample1_k97_126766_57	sample1_k97_126766	75653	77203	+	50	sample1_k97_126766_57	susD		starch-binding outer membrane protein, SusD/RagB family
MAG173	PUL1	sample1_k97_126766_58	sample1_k97_126766	77227	78636	+	24	sample1_k97_126766_58
MAG173	PUL1	sample1_k97_126766_59	sample1_k97_126766	78715	80058	+	79	sample1_k97_126766_59		GH16
MAG173	PUL1	sample1_k97_126766_60	sample1_k97_126766	80082	81344	+	24	sample1_k97_126766_60		GH5	endoglucanase [EC:3.2.1.4]
MAG173	PUL1	sample1_k97_126766_61	sample1_k97_126766	81413	83665	+	69	sample1_k97_126766_61		GH3	beta-glucosidase [EC:3.2.1.21]
MAG173	PUL2	sample1_k97_184755_1	sample1_k97_184755	192	3512	+	-83473	sample1_k97_184755_1	susC
MAG173	PUL2	sample1_k97_184755_2	sample1_k97_184755	3529	5811	+	17	sample1_k97_184755_2	susD		starch-binding outer membrane protein, SusD/RagB family
MAG173	PUL3	sample1_k97_192992_5	sample1_k97_192992	4514	6223	-	-1297	sample1_k97_192992_5	susD
MAG173	PUL3	sample1_k97_192992_6	sample1_k97_192992	6250	9435	-	27	sample1_k97_192992_6	susC
MAG173	PUL4	sample1_k97_19575_7	sample1_k97_19575	7292	8248	+	-2143	sample1_k97_19575_7		CE8	pectinesterase [EC:3.1.1.11]
MAG173	PUL4	sample1_k97_19575_8	sample1_k97_19575	8492	11809	+	244	sample1_k97_19575_8	susC
MAG173	PUL4	sample1_k97_19575_9	sample1_k97_19575	11828	13954	+	19	sample1_k97_19575_9	susD		starch-binding outer membrane protein, SusD/RagB family
MAG173	PUL4	sample1_k97_19575_10	sample1_k97_19575	13975	16371	+	21	sample1_k97_19575_10
MAG173	PUL4	sample1_k97_19575_11	sample1_k97_19575	16445	17008	+	74	sample1_k97_19575_11
MAG173	PUL4	sample1_k97_19575_12	sample1_k97_19575	17121	19487	+	113	sample1_k97_19575_12
MAG173	PUL4	sample1_k97_19575_13	sample1_k97_19575	19781	21292	+	294	sample1_k97_19575_13		GH28	polygalacturonase [EC:3.2.1.15]
MAG173	PUL4	sample1_k97_19575_14	sample1_k97_19575	21450	22871	-	158	sample1_k97_19575_14		GH28
MAG173	PUL5	sample1_k97_290808_4	sample1_k97_290808	3134	4444	+	-19737	sample1_k97_290808_4		CE7
MAG173	PUL5	sample1_k97_290808_5	sample1_k97_290808	4462	5355	-	18	sample1_k97_290808_5
MAG173	PUL5	sample1_k97_290808_6	sample1_k97_290808	5584	7008	+	229	sample1_k97_290808_6			bleomycin hydrolase [EC:3.4.22.40]
MAG173	PUL5	sample1_k97_290808_7	sample1_k97_290808	7118	8818	-	110	sample1_k97_290808_7	susD		starch-binding outer membrane protein, SusD/RagB family
MAG173	PUL5	sample1_k97_290808_8	sample1_k97_290808	8888	11605	-	70	sample1_k97_290808_8	susC
MAG173	PUL5	sample1_k97_290808_9	sample1_k97_290808	11734	12882	+	129	sample1_k97_290808_9			uncharacterized protein
MAG173	PUL5	sample1_k97_290808_10	sample1_k97_290808	12916	14736	+	34	sample1_k97_290808_10			heptose-I-phosphate ethanolaminephosphotransferase [EC:2.7.8.-]
MAG173	PUL5	sample1_k97_290808_11	sample1_k97_290808	14741	15733	-	5	sample1_k97_290808_11		GT2
MAG173	PUL6	sample1_k97_469262_44	sample1_k97_469262	59179	62238	+	43446	sample1_k97_469262_44	susC
MAG173	PUL6	sample1_k97_469262_45	sample1_k97_469262	62254	64143	+	16	sample1_k97_469262_45	susD		starch-binding outer membrane protein, SusD/RagB family
MAG173	PUL6	sample1_k97_469262_46	sample1_k97_469262	64281	65234	+	138	sample1_k97_469262_46
MAG173	PUL6	sample1_k97_469262_47	sample1_k97_469262	65409	68570	+	175	sample1_k97_469262_47		PL1
MAG173	PUL7	sample1_k97_50283_6	sample1_k97_50283	4900	6192	-	-63670	sample1_k97_50283_6		GH28
MAG173	PUL7	sample1_k97_50283_7	sample1_k97_50283	6447	8498	-	255	sample1_k97_50283_7	susD		starch-binding outer membrane protein, SusD/RagB family
MAG173	PUL7	sample1_k97_50283_8	sample1_k97_50283	8514	11591	-	16	sample1_k97_50283_8	susC
MAG173	PUL7	sample1_k97_50283_9	sample1_k97_50283	11604	11789	-	13	sample1_k97_50283_9
MAG173	PUL7	sample1_k97_50283_10	sample1_k97_50283	11817	12692	+	28	sample1_k97_50283_10
MAG173	PUL7	sample1_k97_50283_11	sample1_k97_50283	12801	13904	+	109	sample1_k97_50283_11		GH105
MAG173	PUL7	sample1_k97_50283_12	sample1_k97_50283	13930	16464	+	26	sample1_k97_50283_12		GH106
MAG173	PUL7	sample1_k97_50283_13	sample1_k97_50283	16497	17306	+	33	sample1_k97_50283_13			rhamnulose-1-phosphate aldolase [EC:4.1.2.19]
MAG173	PUL7	sample1_k97_50283_14	sample1_k97_50283	17459	17698	+	153	sample1_k97_50283_14
MAG173	PUL7	sample1_k97_50283_15	sample1_k97_50283	17704	19713	+	6	sample1_k97_50283_15		GH13	alpha-amylase [EC:3.2.1.1]
MAG173	PUL7	sample1_k97_50283_16	sample1_k97_50283	19917	21185	+	204	sample1_k97_50283_16		GH53	arabinogalactan endo-1,4-beta-galactosidase [EC:3.2.1.89]
MAG173	PUL8	sample1_k97_503525_2	sample1_k97_503525	1701	3239	-	-19484	sample1_k97_503525_2	susD		starch-binding outer membrane protein, SusD/RagB family
MAG173	PUL8	sample1_k97_503525_3	sample1_k97_503525	3266	6253	-	27	sample1_k97_503525_3	susC
MAG173	PUL9	sample1_k97_86113_17	sample1_k97_86113	18259	21414	+	12006	sample1_k97_86113_17	susC
MAG173	PUL9	sample1_k97_86113_18	sample1_k97_86113	21435	23135	+	21	sample1_k97_86113_18	susD		starch-binding outer membrane protein, SusD/RagB family
MAG173	PUL9	sample1_k97_86113_19	sample1_k97_86113	23237	25075	+	102	sample1_k97_86113_19
MAG173	PUL9	sample1_k97_86113_20	sample1_k97_86113	25106	27199	+	31	sample1_k97_86113_20
MAG173	PUL9	sample1_k97_86113_21	sample1_k97_86113	27342	28760	+	143	sample1_k97_86113_21		GH5	endoglucanase [EC:3.2.1.4]
MAG173	PUL9	sample1_k97_86113_22	sample1_k97_86113	29224	30255	+	464	sample1_k97_86113_22			threonine aldolase [EC:4.1.2.48]
MAG173	PUL9	sample1_k97_86113_23	sample1_k97_86113	30349	31473	+	94	sample1_k97_86113_23
MAG173	PUL9	sample1_k97_86113_24	sample1_k97_86113	31578	32363	-	105	sample1_k97_86113_24
MAG173	PUL9	sample1_k97_86113_25	sample1_k97_86113	32446	34056	-	83	sample1_k97_86113_25	susD		starch-binding outer membrane protein, SusD/RagB family
MAG173	PUL9	sample1_k97_86113_26	sample1_k97_86113	34079	37066	-	23	sample1_k97_86113_26	susC
MAG173	PUL10	sample1_k97_86113_48	sample1_k97_86113	67895	70084	-	30829	sample1_k97_86113_48	susD		starch-binding outer membrane protein, SusD/RagB family
MAG173	PUL10	sample1_k97_86113_49	sample1_k97_86113	70123	73473	-	39	sample1_k97_86113_49	susC
MAG173	PUL10	sample1_k97_86113_50	sample1_k97_86113	73500	75002	-	27	sample1_k97_86113_50
MAG173	PUL10	sample1_k97_86113_51	sample1_k97_86113	75172	76032	-	170	sample1_k97_86113_51
MAG173	PUL10	sample1_k97_86113_52	sample1_k97_86113	76129	79041	-	97	sample1_k97_86113_52
MAG173	PUL10	sample1_k97_86113_53	sample1_k97_86113	79405	82275	+	364	sample1_k97_86113_53		GH2
MAG173	PUL10	sample1_k97_86113_54	sample1_k97_86113	82280	85483	+	5	sample1_k97_86113_54		GH106
MAG173	PUL10	sample1_k97_86113_55	sample1_k97_86113	85545	86993	+	62	sample1_k97_86113_55			sialate O-acetylesterase [EC:3.1.1.53]
MAG173	PUL10	sample1_k97_86113_56	sample1_k97_86113	87048	89819	+	55	sample1_k97_86113_56		GH2	beta-galactosidase [EC:3.2.1.23]
MAG173	PUL10	sample1_k97_86113_57	sample1_k97_86113	90046	91275	-	227	sample1_k97_86113_57
MAG173	PUL10	sample1_k97_86113_58	sample1_k97_86113	91313	93514	-	38	sample1_k97_86113_58		GH78
MAG173	PUL10	sample1_k97_86113_59	sample1_k97_86113	93593	97957	-	79	sample1_k97_86113_59
MAG173	PUL10	sample1_k97_86113_60	sample1_k97_86113	98099	99463	+	142	sample1_k97_86113_60		GH28
MAG173	PUL11	sample1_k97_89914_22	sample1_k97_89914	23926	24891	-	-75537	sample1_k97_89914_22		GH43
MAG173	PUL11	sample1_k97_89914_23	sample1_k97_89914	24902	26011	-	11	sample1_k97_89914_23		GH10	endo-1,4-beta-xylanase [EC:3.2.1.8]
MAG173	PUL11	sample1_k97_89914_24	sample1_k97_89914	26015	27454	-	4	sample1_k97_89914_24			glycoside/pentoside/hexuronide:cation symporter, GPH family
MAG173	PUL11	sample1_k97_89914_25	sample1_k97_89914	27505	28839	-	51	sample1_k97_89914_25
MAG173	PUL11	sample1_k97_89914_26	sample1_k97_89914	29022	32903	+	183	sample1_k97_89914_26
MAG173	PUL11	sample1_k97_89914_27	sample1_k97_89914	33075	34976	+	172	sample1_k97_89914_27		GH67	alpha-glucuronidase [EC:3.2.1.139]
MAG173	PUL11	sample1_k97_89914_28	sample1_k97_89914	35021	36700	+	45	sample1_k97_89914_28		GH35
MAG173	PUL11	sample1_k97_89914_29	sample1_k97_89914	36997	40146	+	297	sample1_k97_89914_29	susC
MAG173	PUL11	sample1_k97_89914_30	sample1_k97_89914	40162	41904	+	16	sample1_k97_89914_30	susD		starch-binding outer membrane protein, SusD/RagB family
MAG173	PUL11	sample1_k97_89914_31	sample1_k97_89914	41928	43322	+	24	sample1_k97_89914_31
MAG173	PUL11	sample1_k97_89914_32	sample1_k97_89914	43417	45831	+	95	sample1_k97_89914_32		GH10	endo-1,4-beta-xylanase [EC:3.2.1.8]
MAG173	PUL11	sample1_k97_89914_33	sample1_k97_89914	46124	47155	+	293	sample1_k97_89914_33
MAG173	PUL11	sample1_k97_89914_34	sample1_k97_89914	47638	50841	+	483	sample1_k97_89914_34	susC
MAG173	PUL11	sample1_k97_89914_35	sample1_k97_89914	50864	52609	+	23	sample1_k97_89914_35	susD		starch-binding outer membrane protein, SusD/RagB family
MAG173	PUL11	sample1_k97_89914_36	sample1_k97_89914	52667	53911	+	58	sample1_k97_89914_36
MAG173	PUL11	sample1_k97_89914_37	sample1_k97_89914	53927	55390	+	16	sample1_k97_89914_37		GH26	mannan endo-1,4-beta-mannosidase [EC:3.2.1.78]
MAG173	PUL11	sample1_k97_89914_38	sample1_k97_89914	55600	56892	+	210	sample1_k97_89914_38		CE7
MAG173	PUL11	sample1_k97_89914_39	sample1_k97_89914	56889	57962	+	-3	sample1_k97_89914_39		GH26
MAG173	PUL11	sample1_k97_89914_40	sample1_k97_89914	57988	59151	+	26	sample1_k97_89914_40		GH130	4-O-beta-D-mannosyl-D-glucose phosphorylase [EC:2.4.1.281]
MAG173	PUL12	sample1_k97_89914_52	sample1_k97_89914	71207	74542	+	12056	sample1_k97_89914_52	susC
MAG173	PUL12	sample1_k97_89914_53	sample1_k97_89914	74576	76357	+	34	sample1_k97_89914_53	susD		starch-binding outer membrane protein, SusD/RagB family
MAG173	PUL13	sample12037_k97_211037_1	sample12037_k97_211037	1	1218	+	-76356	sample12037_k97_211037_1	susC
MAG173	PUL13	sample12037_k97_211037_2	sample12037_k97_211037	1245	2783	+	27	sample12037_k97_211037_2	susD		starch-binding outer membrane protein, SusD/RagB family
MAG173	PUL14	sample12037_k97_500939_1	sample12037_k97_500939	3	1838	+	-2780	sample12037_k97_500939_1	susC
MAG173	PUL14	sample12037_k97_500939_2	sample12037_k97_500939	1908	3497	+	70	sample12037_k97_500939_2	susD		starch-binding outer membrane protein, SusD/RagB family
MAG173	PUL15	sample30_k97_175964_15	sample30_k97_175964	13623	15905	-	10126	sample30_k97_175964_15	susD		starch-binding outer membrane protein, SusD/RagB family
MAG173	PUL15	sample30_k97_175964_16	sample30_k97_175964	15922	19242	-	17	sample30_k97_175964_16	susC
MAG173	PUL16	sample30_k97_209919_5	sample30_k97_209919	4514	6223	-	-14728	sample30_k97_209919_5	susD
MAG173	PUL16	sample30_k97_209919_6	sample30_k97_209919	6250	9435	-	27	sample30_k97_209919_6	susC
MAG173	PUL17	sample30_k97_232568_13	sample30_k97_232568	10619	12871	-	1184	sample30_k97_232568_13		GH3	beta-glucosidase [EC:3.2.1.21]
MAG173	PUL17	sample30_k97_232568_14	sample30_k97_232568	12940	14202	-	69	sample30_k97_232568_14		GH5	endoglucanase [EC:3.2.1.4]
MAG173	PUL17	sample30_k97_232568_15	sample30_k97_232568	14226	15569	-	24	sample30_k97_232568_15		GH16
MAG173	PUL17	sample30_k97_232568_16	sample30_k97_232568	15648	17057	-	79	sample30_k97_232568_16
MAG173	PUL17	sample30_k97_232568_17	sample30_k97_232568	17081	18631	-	24	sample30_k97_232568_17	susD		starch-binding outer membrane protein, SusD/RagB family
MAG173	PUL17	sample30_k97_232568_18	sample30_k97_232568	18681	21884	-	50	sample30_k97_232568_18	susC
MAG173	PUL17	sample30_k97_232568_19	sample30_k97_232568	22340	24688	+	456	sample30_k97_232568_19		GH3	beta-glucosidase [EC:3.2.1.21]
MAG173	PUL18	sample30_k97_268770_20	sample30_k97_268770	34139	37300	-	9451	sample30_k97_268770_20		PL1
MAG173	PUL18	sample30_k97_268770_21	sample30_k97_268770	37475	38428	-	175	sample30_k97_268770_21
MAG173	PUL18	sample30_k97_268770_22	sample30_k97_268770	38566	40455	-	138	sample30_k97_268770_22	susD		starch-binding outer membrane protein, SusD/RagB family
MAG173	PUL18	sample30_k97_268770_23	sample30_k97_268770	40471	43530	-	16	sample30_k97_268770_23	susC
MAG173	PUL19	sample30_k97_30031_34	sample30_k97_30031	57635	58999	-	14105	sample30_k97_30031_34		GH28
MAG173	PUL19	sample30_k97_30031_35	sample30_k97_30031	59141	63505	+	142	sample30_k97_30031_35
MAG173	PUL19	sample30_k97_30031_36	sample30_k97_30031	63584	65785	+	79	sample30_k97_30031_36		GH78
MAG173	PUL19	sample30_k97_30031_37	sample30_k97_30031	65823	67052	+	38	sample30_k97_30031_37
MAG173	PUL19	sample30_k97_30031_38	sample30_k97_30031	67279	70050	-	227	sample30_k97_30031_38		GH2	beta-galactosidase [EC:3.2.1.23]
MAG173	PUL19	sample30_k97_30031_39	sample30_k97_30031	70105	71553	-	55	sample30_k97_30031_39			sialate O-acetylesterase [EC:3.1.1.53]
MAG173	PUL19	sample30_k97_30031_40	sample30_k97_30031	71615	74818	-	62	sample30_k97_30031_40		GH106
MAG173	PUL19	sample30_k97_30031_41	sample30_k97_30031	74823	77693	-	5	sample30_k97_30031_41		GH2
MAG173	PUL19	sample30_k97_30031_42	sample30_k97_30031	78057	80969	+	364	sample30_k97_30031_42
MAG173	PUL19	sample30_k97_30031_43	sample30_k97_30031	81066	81926	+	97	sample30_k97_30031_43
MAG173	PUL19	sample30_k97_30031_44	sample30_k97_30031	82096	83598	+	170	sample30_k97_30031_44
MAG173	PUL19	sample30_k97_30031_45	sample30_k97_30031	83625	86975	+	27	sample30_k97_30031_45	susC
MAG173	PUL19	sample30_k97_30031_46	sample30_k97_30031	87014	89203	+	39	sample30_k97_30031_46	susD		starch-binding outer membrane protein, SusD/RagB family
MAG173	PUL20	sample30_k97_30031_68	sample30_k97_30031	120032	123019	+	30829	sample30_k97_30031_68	susC
MAG173	PUL20	sample30_k97_30031_69	sample30_k97_30031	123042	124652	+	23	sample30_k97_30031_69	susD		starch-binding outer membrane protein, SusD/RagB family
MAG173	PUL20	sample30_k97_30031_70	sample30_k97_30031	124735	125520	+	83	sample30_k97_30031_70
MAG173	PUL20	sample30_k97_30031_71	sample30_k97_30031	125625	126749	-	105	sample30_k97_30031_71
MAG173	PUL20	sample30_k97_30031_72	sample30_k97_30031	126843	127874	-	94	sample30_k97_30031_72			threonine aldolase [EC:4.1.2.48]
MAG173	PUL20	sample30_k97_30031_73	sample30_k97_30031	128338	129756	-	464	sample30_k97_30031_73		GH5	endoglucanase [EC:3.2.1.4]
MAG173	PUL20	sample30_k97_30031_74	sample30_k97_30031	129899	131992	-	143	sample30_k97_30031_74
MAG173	PUL20	sample30_k97_30031_75	sample30_k97_30031	132023	133861	-	31	sample30_k97_30031_75
MAG173	PUL20	sample30_k97_30031_76	sample30_k97_30031	133963	135663	-	102	sample30_k97_30031_76	susD		starch-binding outer membrane protein, SusD/RagB family
MAG173	PUL20	sample30_k97_30031_77	sample30_k97_30031	135684	138839	-	21	sample30_k97_30031_77	susC
MAG173	PUL21	sample30_k97_8924_8	sample30_k97_8924	5899	6891	+	-132940	sample30_k97_8924_8		GT2
MAG173	PUL21	sample30_k97_8924_9	sample30_k97_8924	6896	8716	-	5	sample30_k97_8924_9			heptose-I-phosphate ethanolaminephosphotransferase [EC:2.7.8.-]
MAG173	PUL21	sample30_k97_8924_10	sample30_k97_8924	8750	9898	-	34	sample30_k97_8924_10			uncharacterized protein
MAG173	PUL21	sample30_k97_8924_11	sample30_k97_8924	10027	12744	+	129	sample30_k97_8924_11	susC
MAG173	PUL21	sample30_k97_8924_12	sample30_k97_8924	12814	14514	+	70	sample30_k97_8924_12	susD		starch-binding outer membrane protein, SusD/RagB family
MAG173	PUL21	sample30_k97_8924_13	sample30_k97_8924	14624	16048	-	110	sample30_k97_8924_13			bleomycin hydrolase [EC:3.4.22.40]
MAG173	PUL21	sample30_k97_8924_14	sample30_k97_8924	16277	17170	+	229	sample30_k97_8924_14
MAG173	PUL21	sample30_k97_8924_15	sample30_k97_8924	17188	18498	-	18	sample30_k97_8924_15		CE7
MAG173	PUL22	sample30_k97_8924_26	sample30_k97_8924	32126	33547	+	13628	sample30_k97_8924_26		GH28
MAG173	PUL22	sample30_k97_8924_27	sample30_k97_8924	33705	35216	-	158	sample30_k97_8924_27		GH28	polygalacturonase [EC:3.2.1.15]
MAG173	PUL22	sample30_k97_8924_28	sample30_k97_8924	35510	37876	-	294	sample30_k97_8924_28
MAG173	PUL22	sample30_k97_8924_29	sample30_k97_8924	37989	38552	-	113	sample30_k97_8924_29
MAG173	PUL22	sample30_k97_8924_30	sample30_k97_8924	38626	41022	-	74	sample30_k97_8924_30
MAG173	PUL22	sample30_k97_8924_31	sample30_k97_8924	41043	43169	-	21	sample30_k97_8924_31	susD		starch-binding outer membrane protein, SusD/RagB family
MAG173	PUL22	sample30_k97_8924_32	sample30_k97_8924	43188	46505	-	19	sample30_k97_8924_32	susC
MAG173	PUL22	sample30_k97_8924_33	sample30_k97_8924	46749	47705	-	244	sample30_k97_8924_33		CE8	pectinesterase [EC:3.1.1.11]
MAG173	PUL23	sample5_k97_72157_6	sample5_k97_72157	4900	6192	-	-42805	sample5_k97_72157_6		GH28
MAG173	PUL23	sample5_k97_72157_7	sample5_k97_72157	6447	8498	-	255	sample5_k97_72157_7	susD		starch-binding outer membrane protein, SusD/RagB family
MAG173	PUL23	sample5_k97_72157_8	sample5_k97_72157	8514	11591	-	16	sample5_k97_72157_8	susC
MAG173	PUL23	sample5_k97_72157_9	sample5_k97_72157	11604	11789	-	13	sample5_k97_72157_9
MAG173	PUL23	sample5_k97_72157_10	sample5_k97_72157	11817	12692	+	28	sample5_k97_72157_10
MAG173	PUL23	sample5_k97_72157_11	sample5_k97_72157	12801	13904	+	109	sample5_k97_72157_11		GH105
MAG173	PUL23	sample5_k97_72157_12	sample5_k97_72157	13930	16464	+	26	sample5_k97_72157_12		GH106
MAG173	PUL23	sample5_k97_72157_13	sample5_k97_72157	16497	17306	+	33	sample5_k97_72157_13			rhamnulose-1-phosphate aldolase [EC:4.1.2.19]
MAG173	PUL23	sample5_k97_72157_14	sample5_k97_72157	17459	17698	+	153	sample5_k97_72157_14
MAG173	PUL23	sample5_k97_72157_15	sample5_k97_72157	17704	19713	+	6	sample5_k97_72157_15		GH13	alpha-amylase [EC:3.2.1.1]
MAG173	PUL23	sample5_k97_72157_16	sample5_k97_72157	19917	21185	+	204	sample5_k97_72157_16		GH53	arabinogalactan endo-1,4-beta-galactosidase [EC:3.2.1.89]
MAG174	PUL1	sample12037_k97_171118_7	sample12037_k97_171118	7112	9115	-	0	sample12037_k97_171118_7		GH43	arabinan endo-1,5-alpha-L-arabinosidase [EC:3.2.1.99]
MAG174	PUL1	sample12037_k97_171118_8	sample12037_k97_171118	9195	11150	-	80	sample12037_k97_171118_8
MAG174	PUL1	sample12037_k97_171118_9	sample12037_k97_171118	11186	12970	-	36	sample12037_k97_171118_9	susD		starch-binding outer membrane protein, SusD/RagB family
MAG174	PUL1	sample12037_k97_171118_10	sample12037_k97_171118	13031	14422	-	61	sample12037_k97_171118_10	susC
MAG174	PUL2	sample12037_k97_226486_1	sample12037_k97_226486	1	1833	+	-14421	sample12037_k97_226486_1	susC
MAG174	PUL2	sample12037_k97_226486_2	sample12037_k97_226486	1873	3630	+	40	sample12037_k97_226486_2	susD		starch-binding outer membrane protein, SusD/RagB family
MAG174	PUL2	sample12037_k97_226486_3	sample12037_k97_226486	3669	5072	+	39	sample12037_k97_226486_3
MAG174	PUL2	sample12037_k97_226486_4	sample12037_k97_226486	5094	7478	+	22	sample12037_k97_226486_4		GH10	endo-1,4-beta-xylanase [EC:3.2.1.8]
MAG174	PUL3	sample12037_k97_241172_1	sample12037_k97_241172	49	1497	-	-7429	sample12037_k97_241172_1		GH13
MAG174	PUL3	sample12037_k97_241172_2	sample12037_k97_241172	1482	2918	-	-15	sample12037_k97_241172_2
MAG174	PUL3	sample12037_k97_241172_3	sample12037_k97_241172	3018	4847	-	100	sample12037_k97_241172_3	susD		starch-binding outer membrane protein, SusD/RagB family
MAG174	PUL3	sample12037_k97_241172_4	sample12037_k97_241172	5064	8006	-	217	sample12037_k97_241172_4	susC
MAG174	PUL3	sample12037_k97_241172_5	sample12037_k97_241172	8051	10045	-	45	sample12037_k97_241172_5		GH97	alpha-glucosidase [EC:3.2.1.20]
MAG174	PUL4	sample12037_k97_294550_3	sample12037_k97_294550	1875	3662	-	-8170	sample12037_k97_294550_3	susD		starch-binding outer membrane protein, SusD/RagB family
MAG174	PUL4	sample12037_k97_294550_4	sample12037_k97_294550	3708	6524	-	46	sample12037_k97_294550_4
MAG174	PUL4	sample12037_k97_294550_5	sample12037_k97_294550	6586	8556	-	62	sample12037_k97_294550_5	susD		starch-binding outer membrane protein, SusD/RagB family
MAG174	PUL4	sample12037_k97_294550_6	sample12037_k97_294550	8572	11760	-	16	sample12037_k97_294550_6	susC
MAG174	PUL4	sample12037_k97_294550_7	sample12037_k97_294550	11891	13210	-	131	sample12037_k97_294550_7		GH5
MAG174	PUL5	sample12037_k97_340421_3	sample12037_k97_340421	2196	3809	-	-11014	sample12037_k97_340421_3	susD		starch-binding outer membrane protein, SusD/RagB family
MAG174	PUL5	sample12037_k97_340421_4	sample12037_k97_340421	3830	6862	-	21	sample12037_k97_340421_4	susC		TonB-dependent starch-binding outer membrane protein SusC
MAG174	PUL5	sample12037_k97_340421_5	sample12037_k97_340421	7103	8128	+	241	sample12037_k97_340421_5
MAG174	PUL5	sample12037_k97_340421_6	sample12037_k97_340421	8334	8717	+	206	sample12037_k97_340421_6
MAG174	PUL5	sample12037_k97_340421_7	sample12037_k97_340421	8779	10092	+	62	sample12037_k97_340421_7			maltose/moltooligosaccharide transporter
MAG174	PUL5	sample12037_k97_340421_8	sample12037_k97_340421	10257	12947	+	165	sample12037_k97_340421_8		GH77	4-alpha-glucanotransferase [EC:2.4.1.25]
MAG174	PUL5	sample12037_k97_340421_9	sample12037_k97_340421	12987	14822	+	40	sample12037_k97_340421_9		GH97	glucan 1,4-alpha-glucosidase [EC:3.2.1.3]
MAG174	PUL6	sample12037_k97_36231_3	sample12037_k97_36231	1189	3855	+	-13633	sample12037_k97_36231_3	susC
MAG174	PUL6	sample12037_k97_36231_4	sample12037_k97_36231	3884	5506	+	29	sample12037_k97_36231_4	susD		starch-binding outer membrane protein, SusD/RagB family
MAG174	PUL7	sample12037_k97_43268_4	sample12037_k97_43268	3060	6170	+	-2446	sample12037_k97_43268_4	susC
MAG174	PUL7	sample12037_k97_43268_5	sample12037_k97_43268	6305	8059	+	135	sample12037_k97_43268_5	susD		starch-binding outer membrane protein, SusD/RagB family
MAG174	PUL7	sample12037_k97_43268_6	sample12037_k97_43268	8096	9532	+	37	sample12037_k97_43268_6
MAG174	PUL7	sample12037_k97_43268_7	sample12037_k97_43268	9569	11230	+	37	sample12037_k97_43268_7		GH32
MAG174	PUL7	sample12037_k97_43268_8	sample12037_k97_43268	11473	13254	+	243	sample12037_k97_43268_8		GH32	fructan beta-fructosidase [EC:3.2.1.80]
MAG174	PUL8	sample12037_k97_470375_2	sample12037_k97_470375	812	4018	+	-12442	sample12037_k97_470375_2	susC
MAG174	PUL8	sample12037_k97_470375_3	sample12037_k97_470375	4040	5563	+	22	sample12037_k97_470375_3	susD		starch-binding outer membrane protein, SusD/RagB family
MAG174	PUL9	sample12037_k97_47336_1	sample12037_k97_47336	54	1586	-	-5509	sample12037_k97_47336_1	susD		starch-binding outer membrane protein, SusD/RagB family
MAG174	PUL9	sample12037_k97_47336_2	sample12037_k97_47336	1634	4861	-	48	sample12037_k97_47336_2	susC
MAG174	PUL9	sample12037_k97_47336_3	sample12037_k97_47336	5132	5797	-	271	sample12037_k97_47336_3			aquaporin Z
MAG174	PUL9	sample12037_k97_47336_4	sample12037_k97_47336	5831	7378	-	34	sample12037_k97_47336_4		GH43	alpha-N-arabinofuranosidase [EC:3.2.1.55]
MAG174	PUL10	sample12037_k97_582384_2	sample12037_k97_582384	1534	3309	-	-5844	sample12037_k97_582384_2	susD		starch-binding outer membrane protein, SusD/RagB family
MAG174	PUL10	sample12037_k97_582384_3	sample12037_k97_582384	3358	6270	-	49	sample12037_k97_582384_3	susC
MAG174	PUL11	sample12037_k97_61456_12	sample12037_k97_61456	11802	13697	-	5532	sample12037_k97_61456_12	susD		starch-binding outer membrane protein, SusD/RagB family
MAG174	PUL11	sample12037_k97_61456_13	sample12037_k97_61456	13743	17018	-	46	sample12037_k97_61456_13	susC
MAG174	PUL11	sample12037_k97_61456_14	sample12037_k97_61456	17149	17259	+	131	sample12037_k97_61456_14
MAG174	PUL11	sample12037_k97_61456_15	sample12037_k97_61456	17744	21022	+	485	sample12037_k97_61456_15	susC
MAG174	PUL11	sample12037_k97_61456_16	sample12037_k97_61456	21052	22902	+	30	sample12037_k97_61456_16	susD		starch-binding outer membrane protein, SusD/RagB family
MAG174	PUL12	sample12037_k97_97284_1	sample12037_k97_97284	2	691	-	-22900	sample12037_k97_97284_1		GH43
MAG174	PUL12	sample12037_k97_97284_2	sample12037_k97_97284	764	2395	-	73	sample12037_k97_97284_2
MAG174	PUL12	sample12037_k97_97284_3	sample12037_k97_97284	2415	4382	-	20	sample12037_k97_97284_3	susD		starch-binding outer membrane protein, SusD/RagB family
MAG174	PUL12	sample12037_k97_97284_4	sample12037_k97_97284	4403	7597	-	21	sample12037_k97_97284_4	susC
MAG174	PUL13	sample13093_k97_526209_2	sample13093_k97_526209	358	2301	-	-7239	sample13093_k97_526209_2		GH13
MAG174	PUL13	sample13093_k97_526209_3	sample13093_k97_526209	2432	3880	-	131	sample13093_k97_526209_3		GH13
MAG174	PUL13	sample13093_k97_526209_4	sample13093_k97_526209	3865	5334	-	-15	sample13093_k97_526209_4
MAG174	PUL13	sample13093_k97_526209_5	sample13093_k97_526209	5401	7230	-	67	sample13093_k97_526209_5	susD		starch-binding outer membrane protein, SusD/RagB family
MAG174	PUL13	sample13093_k97_526209_6	sample13093_k97_526209	7447	10389	-	217	sample13093_k97_526209_6	susC
MAG174	PUL13	sample13093_k97_526209_7	sample13093_k97_526209	10434	12140	-	45	sample13093_k97_526209_7		GH97	alpha-glucosidase [EC:3.2.1.20]
MAG179	PUL1	C2_16_k97_134273_1	C2_16_k97_134273	3	2156	+	0	C2_16_k97_134273_1	susC
MAG179	PUL1	C2_16_k97_134273_2	C2_16_k97_134273	2193	2804	+	37	C2_16_k97_134273_2	susD		starch-binding outer membrane protein, SusD/RagB family
MAG179	PUL2	C2_16_k97_899220_1	C2_16_k97_899220	3	2192	+	-2801	C2_16_k97_899220_1	susC
MAG179	PUL2	C2_16_k97_899220_2	C2_16_k97_899220	2221	2817	+	29	C2_16_k97_899220_2	susD		starch-binding outer membrane protein, SusD/RagB family
MAG179	PUL3	C2_31_k97_269557_1	C2_31_k97_269557	3	2144	+	-2814	C2_31_k97_269557_1	susC
MAG179	PUL3	C2_31_k97_269557_2	C2_31_k97_269557	2146	3972	+	2	C2_31_k97_269557_2	susD		starch-binding outer membrane protein, SusD/RagB family
MAG179	PUL4	C2_31_k97_280540_9	C2_31_k97_280540	8716	10386	-	4744	C2_31_k97_280540_9	susD		starch-binding outer membrane protein, SusD/RagB family
MAG179	PUL4	C2_31_k97_280540_10	C2_31_k97_280540	10401	12044	-	15	C2_31_k97_280540_10	susC
MAG179	PUL5	C2_31_k97_363068_1	C2_31_k97_363068	3	716	-	-12041	C2_31_k97_363068_1		CE8	pectinesterase [EC:3.1.1.11]
MAG179	PUL5	C2_31_k97_363068_2	C2_31_k97_363068	812	2848	-	96	C2_31_k97_363068_2	susD		starch-binding outer membrane protein, SusD/RagB family
MAG179	PUL5	C2_31_k97_363068_3	C2_31_k97_363068	2869	6174	-	21	C2_31_k97_363068_3	susC
MAG179	PUL6	C2_31_k97_489666_3	C2_31_k97_489666	844	2670	-	-5330	C2_31_k97_489666_3	susD		starch-binding outer membrane protein, SusD/RagB family
MAG179	PUL6	C2_31_k97_489666_4	C2_31_k97_489666	2693	4573	-	23	C2_31_k97_489666_4	susC
MAG179	PUL7	C2_45_k97_345834_1	C2_45_k97_345834	51	3182	+	-4522	C2_45_k97_345834_1	susC
MAG179	PUL7	C2_45_k97_345834_2	C2_45_k97_345834	3225	5030	+	43	C2_45_k97_345834_2	susD		starch-binding outer membrane protein, SusD/RagB family
MAG179	PUL8	C2_45_k97_438646_1	C2_45_k97_438646	1	2319	+	-5029	C2_45_k97_438646_1	susC
MAG179	PUL8	C2_45_k97_438646_2	C2_45_k97_438646	2330	4051	+	11	C2_45_k97_438646_2	susD		starch-binding outer membrane protein, SusD/RagB family
MAG179	PUL9	C2_45_k97_703629_1	C2_45_k97_703629	3	1304	+	-4048	C2_45_k97_703629_1		GH9
MAG179	PUL9	C2_45_k97_703629_2	C2_45_k97_703629	1326	3518	+	22	C2_45_k97_703629_2
MAG179	PUL9	C2_45_k97_703629_3	C2_45_k97_703629	3536	4693	-	18	C2_45_k97_703629_3
MAG179	PUL9	C2_45_k97_703629_4	C2_45_k97_703629	4715	5164	-	22	C2_45_k97_703629_4
MAG179	PUL9	C2_45_k97_703629_5	C2_45_k97_703629	5429	7423	+	265	C2_45_k97_703629_5		GH97	alpha-glucosidase [EC:3.2.1.20]
MAG179	PUL9	C2_45_k97_703629_6	C2_45_k97_703629	7484	10423	+	61	C2_45_k97_703629_6	susC
MAG179	PUL9	C2_45_k97_703629_7	C2_45_k97_703629	10459	12273	+	36	C2_45_k97_703629_7	susD		starch-binding outer membrane protein, SusD/RagB family
MAG179	PUL9	C2_45_k97_703629_8	C2_45_k97_703629	12305	13969	+	32	C2_45_k97_703629_8
MAG179	PUL9	C2_45_k97_703629_9	C2_45_k97_703629	13978	14406	+	9	C2_45_k97_703629_9
MAG179	PUL9	C2_45_k97_703629_10	C2_45_k97_703629	14434	15366	+	28	C2_45_k97_703629_10
MAG179	PUL9	C2_45_k97_703629_11	C2_45_k97_703629	15464	16537	+	98	C2_45_k97_703629_11		GH13
MAG179	PUL10	C4_58_k97_132196_1	C4_58_k97_132196	48	3026	+	-16489	C4_58_k97_132196_1	susC
MAG179	PUL10	C4_58_k97_132196_2	C4_58_k97_132196	3040	4377	+	14	C4_58_k97_132196_2	susD		starch-binding outer membrane protein, SusD/RagB family
MAG179	PUL11	C4_58_k97_329826_1	C4_58_k97_329826	3	2285	+	-4374	C4_58_k97_329826_1	susC
MAG179	PUL11	C4_58_k97_329826_2	C4_58_k97_329826	2318	4273	+	33	C4_58_k97_329826_2	susD		starch-binding outer membrane protein, SusD/RagB family
MAG179	PUL12	C4_89_k97_269712_1	C4_89_k97_269712	3	866	-	-4270	C4_89_k97_269712_1	susD		starch-binding outer membrane protein, SusD/RagB family
MAG179	PUL12	C4_89_k97_269712_2	C4_89_k97_269712	926	4036	-	60	C4_89_k97_269712_2	susC
MAG179	PUL13	C4_89_k97_36587_6	C4_89_k97_36587	7085	8422	-	3049	C4_89_k97_36587_6	susD		starch-binding outer membrane protein, SusD/RagB family
MAG179	PUL13	C4_89_k97_36587_7	C4_89_k97_36587	8436	11414	-	14	C4_89_k97_36587_7	susC
MAG179	PUL14	C4_89_k97_51006_2	C4_89_k97_51006	1163	3040	-	-10251	C4_89_k97_51006_2	susD		starch-binding outer membrane protein, SusD/RagB family
MAG179	PUL14	C4_89_k97_51006_3	C4_89_k97_51006	3055	6177	-	15	C4_89_k97_51006_3	susC
MAG179	PUL15	C4_89_k97_785970_3	C4_89_k97_785970	3129	5123	+	-3048	C4_89_k97_785970_3		GH97	alpha-glucosidase [EC:3.2.1.20]
MAG179	PUL15	C4_89_k97_785970_4	C4_89_k97_785970	5184	8123	+	61	C4_89_k97_785970_4	susC
MAG179	PUL15	C4_89_k97_785970_5	C4_89_k97_785970	8159	9973	+	36	C4_89_k97_785970_5	susD		starch-binding outer membrane protein, SusD/RagB family
MAG179	PUL15	C4_89_k97_785970_6	C4_89_k97_785970	10005	11669	+	32	C4_89_k97_785970_6
MAG179	PUL15	C4_89_k97_785970_7	C4_89_k97_785970	11678	13066	+	9	C4_89_k97_785970_7		GH13
MAG179	PUL15	C4_89_k97_785970_8	C4_89_k97_785970	13164	14723	+	98	C4_89_k97_785970_8		GH13
MAG179	PUL16	C4_96_k97_235351_2	C4_96_k97_235351	500	2038	-	-14223	C4_96_k97_235351_2	susD		starch-binding outer membrane protein, SusD/RagB family
MAG179	PUL16	C4_96_k97_235351_3	C4_96_k97_235351	2077	5241	-	39	C4_96_k97_235351_3	susC
MAG179	PUL17	C4_96_k97_307297_1	C4_96_k97_307297	3	1799	+	-5238	C4_96_k97_307297_1	susC
MAG179	PUL17	C4_96_k97_307297_2	C4_96_k97_307297	1822	3837	+	23	C4_96_k97_307297_2	susD
MAG179	PUL17	C4_96_k97_307297_3	C4_96_k97_307297	3874	5436	+	37	C4_96_k97_307297_3	susC
MAG179	PUL18	C4_96_k97_323327_2	C4_96_k97_323327	593	1444	-	-4843	C4_96_k97_323327_2	susD		starch-binding outer membrane protein, SusD/RagB family
MAG179	PUL18	C4_96_k97_323327_3	C4_96_k97_323327	1460	3298	-	16	C4_96_k97_323327_3	susC
MAG179	PUL19	C4_96_k97_337242_3	C4_96_k97_337242	2439	4142	-	-859	C4_96_k97_337242_3	susD		starch-binding outer membrane protein, SusD/RagB family
MAG179	PUL19	C4_96_k97_337242_4	C4_96_k97_337242	4179	5651	-	37	C4_96_k97_337242_4	susC
MAG179	PUL20	C4_96_k97_34848_1	C4_96_k97_34848	3	1259	-	-5648	C4_96_k97_34848_1		GH28
MAG179	PUL20	C4_96_k97_34848_2	C4_96_k97_34848	1410	3539	+	151	C4_96_k97_34848_2
MAG179	PUL20	C4_96_k97_34848_3	C4_96_k97_34848	3560	6271	+	21	C4_96_k97_34848_3		GH2	beta-galactosidase [EC:3.2.1.23]
MAG179	PUL20	C4_96_k97_34848_4	C4_96_k97_34848	6469	9579	+	198	C4_96_k97_34848_4	susC
MAG179	PUL20	C4_96_k97_34848_5	C4_96_k97_34848	9639	11354	+	60	C4_96_k97_34848_5	susD		starch-binding outer membrane protein, SusD/RagB family
MAG179	PUL20	C4_96_k97_34848_6	C4_96_k97_34848	11389	12933	+	35	C4_96_k97_34848_6
MAG179	PUL20	C4_96_k97_34848_7	C4_96_k97_34848	13235	14809	+	302	C4_96_k97_34848_7			ribose transport system substrate-binding protein
MAG179	PUL20	C4_96_k97_34848_8	C4_96_k97_34848	14753	14959	-	-56	C4_96_k97_34848_8
MAG179	PUL20	C4_96_k97_34848_9	C4_96_k97_34848	14990	15469	+	31	C4_96_k97_34848_9	susC
MAG179	PUL21	C4_96_k97_396827_2	C4_96_k97_396827	798	3776	+	-14671	C4_96_k97_396827_2	susC
MAG179	PUL21	C4_96_k97_396827_3	C4_96_k97_396827	3790	5127	+	14	C4_96_k97_396827_3	susD		starch-binding outer membrane protein, SusD/RagB family
MAG179	PUL22	C6_45_k97_180382_5	C6_45_k97_180382	6753	8090	-	1626	C6_45_k97_180382_5	susD		starch-binding outer membrane protein, SusD/RagB family
MAG179	PUL22	C6_45_k97_180382_6	C6_45_k97_180382	8104	11082	-	14	C6_45_k97_180382_6	susC
MAG179	PUL23	C6_45_k97_327172_2	C6_45_k97_327172	286	2091	-	-10796	C6_45_k97_327172_2	susD		starch-binding outer membrane protein, SusD/RagB family
MAG179	PUL23	C6_45_k97_327172_3	C6_45_k97_327172	2134	5265	-	43	C6_45_k97_327172_3	susC
MAG179	PUL23	C6_45_k97_327172_4	C6_45_k97_327172	5500	7122	-	235	C6_45_k97_327172_4		CBM6;GH43
MAG179	PUL24	C6_86_k97_789926_1	C6_86_k97_789926	2	3112	+	-7120	C6_86_k97_789926_1	susC
MAG179	PUL24	C6_86_k97_789926_2	C6_86_k97_789926	3133	5169	+	21	C6_86_k97_789926_2	susD		starch-binding outer membrane protein, SusD/RagB family
MAG179	PUL24	C6_86_k97_789926_3	C6_86_k97_789926	5265	6233	+	96	C6_86_k97_789926_3		CE8	pectinesterase [EC:3.1.1.11]
MAG179	PUL25	C6_86_k97_851716_2	C6_86_k97_851716	2076	3797	-	-4157	C6_86_k97_851716_2	susD		starch-binding outer membrane protein, SusD/RagB family
MAG179	PUL25	C6_86_k97_851716_3	C6_86_k97_851716	3808	5442	-	11	C6_86_k97_851716_3	susC
MAG179	PUL26	C7_42_k97_154086_2	C7_42_k97_154086	2063	5155	+	-3379	C7_42_k97_154086_2	susC
MAG179	PUL26	C7_42_k97_154086_3	C7_42_k97_154086	5188	7143	+	33	C7_42_k97_154086_3	susD		starch-binding outer membrane protein, SusD/RagB family
MAG179	PUL27	C7_57_k97_167932_6	C7_57_k97_167932	2976	6209	+	-4167	C7_57_k97_167932_6	susC
MAG179	PUL27	C7_57_k97_167932_7	C7_57_k97_167932	6242	7282	+	33	C7_57_k97_167932_7	susD		starch-binding outer membrane protein, SusD/RagB family
MAG179	PUL28	C7_57_k97_218260_2	C7_57_k97_218260	412	2427	+	-6870	C7_57_k97_218260_2	susD
MAG179	PUL28	C7_57_k97_218260_3	C7_57_k97_218260	2464	5250	+	37	C7_57_k97_218260_3	susC
MAG179	PUL28	C7_57_k97_218260_4	C7_57_k97_218260	5261	6982	+	11	C7_57_k97_218260_4	susD		starch-binding outer membrane protein, SusD/RagB family
MAG179	PUL29	C7_57_k97_7886_4	C7_57_k97_7886	4856	8161	+	-2126	C7_57_k97_7886_4	susC
MAG179	PUL29	C7_57_k97_7886_5	C7_57_k97_7886	8182	10218	+	21	C7_57_k97_7886_5	susD		starch-binding outer membrane protein, SusD/RagB family
MAG179	PUL29	C7_57_k97_7886_6	C7_57_k97_7886	10314	11327	+	96	C7_57_k97_7886_6		CE8	pectinesterase [EC:3.1.1.11]
MAG179	PUL29	C7_57_k97_7886_7	C7_57_k97_7886	11351	12658	+	24	C7_57_k97_7886_7		CE7
MAG179	PUL29	C7_57_k97_7886_8	C7_57_k97_7886	12672	13826	+	14	C7_57_k97_7886_8
MAG179	PUL29	C7_57_k97_7886_9	C7_57_k97_7886	13833	14303	+	7	C7_57_k97_7886_9		GH3	beta-glucosidase [EC:3.2.1.21]
MAG179	PUL30	C7_67_k97_132096_2	C7_67_k97_132096	185	1492	-	-14118	C7_67_k97_132096_2		CE7
MAG179	PUL30	C7_67_k97_132096_3	C7_67_k97_132096	1561	2529	-	69	C7_67_k97_132096_3		CE8	pectinesterase [EC:3.1.1.11]
MAG179	PUL30	C7_67_k97_132096_4	C7_67_k97_132096	2625	4661	-	96	C7_67_k97_132096_4	susD		starch-binding outer membrane protein, SusD/RagB family
MAG179	PUL30	C7_67_k97_132096_5	C7_67_k97_132096	4682	7987	-	21	C7_67_k97_132096_5	susC
MAG179	PUL31	C7_67_k97_65645_1	C7_67_k97_65645	3	1511	-	-7984	C7_67_k97_65645_1	susD		starch-binding outer membrane protein, SusD/RagB family
MAG179	PUL31	C7_67_k97_65645_2	C7_67_k97_65645	1527	4751	-	16	C7_67_k97_65645_2	susC
MAG179	PUL32	C8_19_k97_641701_5	C8_19_k97_641701	3300	6533	+	-1451	C8_19_k97_641701_5	susC
MAG179	PUL32	C8_19_k97_641701_6	C8_19_k97_641701	6566	7873	+	33	C8_19_k97_641701_6	susD		starch-binding outer membrane protein, SusD/RagB family
MAG179	PUL33	C8_36_k97_127176_2	C8_36_k97_127176	567	2372	-	-7306	C8_36_k97_127176_2	susD		starch-binding outer membrane protein, SusD/RagB family
MAG179	PUL33	C8_36_k97_127176_3	C8_36_k97_127176	2415	5546	-	43	C8_36_k97_127176_3	susC
MAG179	PUL33	C8_36_k97_127176_4	C8_36_k97_127176	5782	6120	-	236	C8_36_k97_127176_4		CBM6
MAG179	PUL34	C8_69_k97_119706_1	C8_69_k97_119706	1	2853	+	-6119	C8_69_k97_119706_1	susC
MAG179	PUL34	C8_69_k97_119706_2	C8_69_k97_119706	2870	4804	+	17	C8_69_k97_119706_2	susD		starch-binding outer membrane protein, SusD/RagB family
MAG179	PUL35	C8_69_k97_184050_2	C8_69_k97_184050	907	2628	-	-3897	C8_69_k97_184050_2	susD		starch-binding outer membrane protein, SusD/RagB family
MAG179	PUL35	C8_69_k97_184050_3	C8_69_k97_184050	2639	5425	-	11	C8_69_k97_184050_3	susC
MAG179	PUL35	C8_69_k97_184050_4	C8_69_k97_184050	5462	7477	-	37	C8_69_k97_184050_4	susD
MAG179	PUL35	C8_69_k97_184050_5	C8_69_k97_184050	7500	8861	-	23	C8_69_k97_184050_5	susC
MAG179	PUL36	C8_69_k97_433545_2	C8_69_k97_433545	469	2274	-	-8392	C8_69_k97_433545_2	susD		starch-binding outer membrane protein, SusD/RagB family
MAG179	PUL36	C8_69_k97_433545_3	C8_69_k97_433545	2317	5448	-	43	C8_69_k97_433545_3	susC
MAG179	PUL36	C8_69_k97_433545_4	C8_69_k97_433545	5683	8823	-	235	C8_69_k97_433545_4		GH43;CBM6;CE1
MAG179	PUL36	C8_69_k97_433545_5	C8_69_k97_433545	8995	9414	+	172	C8_69_k97_433545_5		GH43
MAG179	PUL37	sample11118_k97_149831_2	sample11118_k97_149831	907	2628	-	-8507	sample11118_k97_149831_2	susD		starch-binding outer membrane protein, SusD/RagB family
MAG179	PUL37	sample11118_k97_149831_3	sample11118_k97_149831	2639	5425	-	11	sample11118_k97_149831_3	susC
MAG179	PUL37	sample11118_k97_149831_4	sample11118_k97_149831	5462	7477	-	37	sample11118_k97_149831_4	susD
MAG179	PUL38	sample12004_k97_213253_1	sample12004_k97_213253	2	1723	-	-7475	sample12004_k97_213253_1		GH43
MAG179	PUL38	sample12004_k97_213253_2	sample12004_k97_213253	1895	5035	+	172	sample12004_k97_213253_2		CBM6;GH43;CE1
MAG179	PUL38	sample12004_k97_213253_3	sample12004_k97_213253	5270	8401	+	235	sample12004_k97_213253_3	susC
MAG179	PUL38	sample12004_k97_213253_4	sample12004_k97_213253	8444	9847	+	43	sample12004_k97_213253_4	susD		starch-binding outer membrane protein, SusD/RagB family
MAG179	PUL39	sample12004_k97_400832_1	sample12004_k97_400832	2	1210	-	-9845	sample12004_k97_400832_1	susD		starch-binding outer membrane protein, SusD/RagB family
MAG179	PUL39	sample12004_k97_400832_2	sample12004_k97_400832	1243	3738	-	33	sample12004_k97_400832_2	susC
MAG179	PUL40	sample12027_k97_192364_1	sample12027_k97_192364	3	1214	-	-3735	sample12027_k97_192364_1	susD		starch-binding outer membrane protein, SusD/RagB family
MAG179	PUL40	sample12027_k97_192364_2	sample12027_k97_192364	1233	4337	-	19	sample12027_k97_192364_2	susC
MAG179	PUL41	sample12172_k97_423374_3	sample12172_k97_423374	1933	3270	-	-2404	sample12172_k97_423374_3	susD		starch-binding outer membrane protein, SusD/RagB family
MAG179	PUL41	sample12172_k97_423374_4	sample12172_k97_423374	3284	6262	-	14	sample12172_k97_423374_4	susC
MAG179	PUL42	sample12172_k97_475441_1	sample12172_k97_475441	1	966	-	-6261	sample12172_k97_475441_1		GH13
MAG179	PUL42	sample12172_k97_475441_2	sample12172_k97_475441	975	2639	-	9	sample12172_k97_475441_2
MAG179	PUL42	sample12172_k97_475441_3	sample12172_k97_475441	2671	4485	-	32	sample12172_k97_475441_3	susD		starch-binding outer membrane protein, SusD/RagB family
MAG179	PUL42	sample12172_k97_475441_4	sample12172_k97_475441	4522	7461	-	37	sample12172_k97_475441_4	susC
MAG179	PUL42	sample12172_k97_475441_5	sample12172_k97_475441	7522	9516	-	61	sample12172_k97_475441_5		GH97	alpha-glucosidase [EC:3.2.1.20]
MAG179	PUL43	sample13169_k97_84454_1	sample13169_k97_84454	2	2659	+	-9514	sample13169_k97_84454_1	susC
MAG179	PUL43	sample13169_k97_84454_2	sample13169_k97_84454	2676	4298	+	17	sample13169_k97_84454_2	susD		starch-binding outer membrane protein, SusD/RagB family
MAG179	PUL44	sample13170_k97_141823_2	sample13170_k97_141823	529	3315	-	-3769	sample13170_k97_141823_2	susC
MAG179	PUL44	sample13170_k97_141823_3	sample13170_k97_141823	3352	5367	-	37	sample13170_k97_141823_3	susD
MAG179	PUL45	sample13170_k97_308145_1	sample13170_k97_308145	3	764	-	-5364	sample13170_k97_308145_1		CE8	pectinesterase [EC:3.1.1.11]
MAG179	PUL45	sample13170_k97_308145_2	sample13170_k97_308145	860	2896	-	96	sample13170_k97_308145_2	susD		starch-binding outer membrane protein, SusD/RagB family
MAG179	PUL45	sample13170_k97_308145_3	sample13170_k97_308145	2917	6030	-	21	sample13170_k97_308145_3	susC
MAG179	PUL46	sample13170_k97_434297_5	sample13170_k97_434297	2786	5455	+	-3244	sample13170_k97_434297_5	susC
MAG179	PUL46	sample13170_k97_434297_6	sample13170_k97_434297	5472	7094	+	17	sample13170_k97_434297_6	susD		starch-binding outer membrane protein, SusD/RagB family
MAG179	PUL47	sample13170_k97_6319_3	sample13170_k97_6319	2026	3981	-	-5068	sample13170_k97_6319_3	susD		starch-binding outer membrane protein, SusD/RagB family
MAG179	PUL47	sample13170_k97_6319_4	sample13170_k97_6319	4014	7106	-	33	sample13170_k97_6319_4	susC
MAG179	PUL48	sample13170_k97_978175_4	sample13170_k97_978175	5039	6376	-	-2067	sample13170_k97_978175_4	susD		starch-binding outer membrane protein, SusD/RagB family
MAG179	PUL48	sample13170_k97_978175_5	sample13170_k97_978175	6390	9365	-	14	sample13170_k97_978175_5	susC
MAG179	PUL49	sample16_k97_144221_2	sample16_k97_144221	303	2318	-	-9062	sample16_k97_144221_2	susD
MAG179	PUL49	sample16_k97_144221_3	sample16_k97_144221	2341	3726	-	23	sample16_k97_144221_3	susC
MAG179	PUL50	sample16_k97_170474_2	sample16_k97_170474	1033	3027	+	-2693	sample16_k97_170474_2		GH97	alpha-glucosidase [EC:3.2.1.20]
MAG179	PUL50	sample16_k97_170474_3	sample16_k97_170474	3088	6027	+	61	sample16_k97_170474_3	susC
MAG179	PUL50	sample16_k97_170474_4	sample16_k97_170474	6063	7877	+	36	sample16_k97_170474_4	susD		starch-binding outer membrane protein, SusD/RagB family
MAG179	PUL51	sample16_k97_363551_2	sample16_k97_363551	903	4208	+	-6974	sample16_k97_363551_2	susC
MAG179	PUL51	sample16_k97_363551_3	sample16_k97_363551	4229	5437	+	21	sample16_k97_363551_3	susD		starch-binding outer membrane protein, SusD/RagB family
MAG179	PUL52	sample16_k97_39139_2	sample16_k97_39139	419	3088	+	-5018	sample16_k97_39139_2	susC
MAG179	PUL52	sample16_k97_39139_3	sample16_k97_39139	3105	4727	+	17	sample16_k97_39139_3	susD		starch-binding outer membrane protein, SusD/RagB family
MAG179	PUL53	sample16_k97_498486_1	sample16_k97_498486	3	2570	+	-4724	sample16_k97_498486_1	susC
MAG179	PUL53	sample16_k97_498486_2	sample16_k97_498486	2581	4302	+	11	sample16_k97_498486_2	susD		starch-binding outer membrane protein, SusD/RagB family
MAG179	PUL54	sample16_k97_715388_1	sample16_k97_715388	1	2928	+	-4301	sample16_k97_715388_1	susC
MAG179	PUL54	sample16_k97_715388_2	sample16_k97_715388	2961	4916	+	33	sample16_k97_715388_2	susD		starch-binding outer membrane protein, SusD/RagB family
MAG180	PUL1	C4_89_k97_277498_1	C4_89_k97_277498	2	1492	-	0	C4_89_k97_277498_1	susD		starch-binding outer membrane protein, SusD/RagB family
MAG180	PUL1	C4_89_k97_277498_2	C4_89_k97_277498	1492	4887	-	0	C4_89_k97_277498_2	susC
MAG180	PUL2	C4_89_k97_65241_1	C4_89_k97_65241	2	2233	+	-4885	C4_89_k97_65241_1	susC
MAG180	PUL2	C4_89_k97_65241_2	C4_89_k97_65241	2246	4069	+	13	C4_89_k97_65241_2	susD		starch-binding outer membrane protein, SusD/RagB family
MAG180	PUL3	C4_89_k97_77201_1	C4_89_k97_77201	318	2390	-	-3751	C4_89_k97_77201_1	susD		starch-binding outer membrane protein, SusD/RagB family
MAG180	PUL3	C4_89_k97_77201_2	C4_89_k97_77201	2405	3961	-	15	C4_89_k97_77201_2	susC
MAG180	PUL4	C7_42_k97_447310_4	C7_42_k97_447310	1947	5381	+	-2014	C7_42_k97_447310_4	susC
MAG180	PUL4	C7_42_k97_447310_5	C7_42_k97_447310	5396	7255	+	15	C7_42_k97_447310_5	susD		starch-binding outer membrane protein, SusD/RagB family
MAG180	PUL5	C7_42_k97_530745_2	C7_42_k97_530745	347	3742	+	-6908	C7_42_k97_530745_2	susC
MAG180	PUL5	C7_42_k97_530745_3	C7_42_k97_530745	3742	5682	+	0	C7_42_k97_530745_3	susD		starch-binding outer membrane protein, SusD/RagB family
MAG180	PUL6	sample12004_k97_1074609_1	sample12004_k97_1074609	2	1954	+	-5680	sample12004_k97_1074609_1	susC
MAG180	PUL6	sample12004_k97_1074609_2	sample12004_k97_1074609	1969	2535	+	15	sample12004_k97_1074609_2	susD		starch-binding outer membrane protein, SusD/RagB family
MAG190	PUL1	C2_31_k97_164800_1	C2_31_k97_164800	1	1293	-	0	C2_31_k97_164800_1		GH51
MAG190	PUL1	C2_31_k97_164800_2	C2_31_k97_164800	1401	2393	-	108	C2_31_k97_164800_2		GH43	arabinan endo-1,5-alpha-L-arabinosidase [EC:3.2.1.99]
MAG190	PUL1	C2_31_k97_164800_3	C2_31_k97_164800	2456	5128	-	63	C2_31_k97_164800_3		GH43	arabinan endo-1,5-alpha-L-arabinosidase [EC:3.2.1.99]
MAG190	PUL1	C2_31_k97_164800_4	C2_31_k97_164800	5210	7000	-	82	C2_31_k97_164800_4
MAG190	PUL1	C2_31_k97_164800_5	C2_31_k97_164800	7063	8862	-	63	C2_31_k97_164800_5	susD		starch-binding outer membrane protein, SusD/RagB family
MAG190	PUL1	C2_31_k97_164800_6	C2_31_k97_164800	8905	12123	-	43	C2_31_k97_164800_6	susC
MAG190	PUL2	C2_31_k97_190676_2	C2_31_k97_190676	873	4046	+	-11250	C2_31_k97_190676_2	susC
MAG190	PUL2	C2_31_k97_190676_3	C2_31_k97_190676	4061	5644	+	15	C2_31_k97_190676_3	susD
MAG190	PUL2	C2_31_k97_190676_4	C2_31_k97_190676	6054	8312	+	410	C2_31_k97_190676_4		GH31
MAG190	PUL2	C2_31_k97_190676_5	C2_31_k97_190676	8340	10388	+	28	C2_31_k97_190676_5		GH127
MAG190	PUL2	C2_31_k97_190676_6	C2_31_k97_190676	10423	11748	+	35	C2_31_k97_190676_6		GH89	alpha-N-acetylglucosaminidase [EC:3.2.1.50]
MAG190	PUL2	C2_31_k97_190676_7	C2_31_k97_190676	11752	12603	+	4	C2_31_k97_190676_7		GH89	alpha-N-acetylglucosaminidase [EC:3.2.1.50]
MAG190	PUL3	C2_31_k97_205446_3	C2_31_k97_205446	1904	2581	+	-10699	C2_31_k97_205446_3	susC
MAG190	PUL3	C2_31_k97_205446_4	C2_31_k97_205446	2724	3437	+	143	C2_31_k97_205446_4
MAG190	PUL3	C2_31_k97_205446_5	C2_31_k97_205446	3678	4232	+	241	C2_31_k97_205446_5			RNA polymerase sigma-70 factor, ECF subfamily
MAG190	PUL3	C2_31_k97_205446_6	C2_31_k97_205446	4281	5288	+	49	C2_31_k97_205446_6
MAG190	PUL3	C2_31_k97_205446_7	C2_31_k97_205446	5406	5498	+	118	C2_31_k97_205446_7
MAG190	PUL3	C2_31_k97_205446_8	C2_31_k97_205446	5526	8825	+	28	C2_31_k97_205446_8	susC
MAG190	PUL3	C2_31_k97_205446_9	C2_31_k97_205446	8888	10414	+	63	C2_31_k97_205446_9	susD
MAG190	PUL4	C2_31_k97_226390_3	C2_31_k97_226390	3301	6423	+	-7113	C2_31_k97_226390_3	susC
MAG190	PUL4	C2_31_k97_226390_4	C2_31_k97_226390	6445	8184	+	22	C2_31_k97_226390_4	susD		starch-binding outer membrane protein, SusD/RagB family
MAG190	PUL4	C2_31_k97_226390_5	C2_31_k97_226390	8209	9930	+	25	C2_31_k97_226390_5		GH32	fructan beta-fructosidase [EC:3.2.1.80]
MAG190	PUL5	C2_31_k97_238112_2	C2_31_k97_238112	280	3276	+	-9650	C2_31_k97_238112_2	susC
MAG190	PUL5	C2_31_k97_238112_3	C2_31_k97_238112	3294	4934	+	18	C2_31_k97_238112_3	susD		starch-binding outer membrane protein, SusD/RagB family
MAG190	PUL5	C2_31_k97_238112_4	C2_31_k97_238112	5286	5615	+	352	C2_31_k97_238112_4
MAG190	PUL5	C2_31_k97_238112_5	C2_31_k97_238112	5804	7441	-	189	C2_31_k97_238112_5
MAG190	PUL5	C2_31_k97_238112_6	C2_31_k97_238112	7745	10735	+	304	C2_31_k97_238112_6	susC
MAG190	PUL6	C2_31_k97_292798_1	C2_31_k97_292798	1	1665	-	-10734	C2_31_k97_292798_1		GH89	alpha-N-acetylglucosaminidase [EC:3.2.1.50]
MAG190	PUL6	C2_31_k97_292798_2	C2_31_k97_292798	1824	3560	-	159	C2_31_k97_292798_2	susD		starch-binding outer membrane protein, SusD/RagB family
MAG190	PUL6	C2_31_k97_292798_3	C2_31_k97_292798	3640	5058	-	80	C2_31_k97_292798_3	susC
MAG190	PUL7	C2_31_k97_30901_22	C2_31_k97_30901	22263	23933	-	17205	C2_31_k97_30901_22	susD		starch-binding outer membrane protein, SusD/RagB family
MAG190	PUL7	C2_31_k97_30901_23	C2_31_k97_30901	23977	26739	-	44	C2_31_k97_30901_23	susC
MAG190	PUL7	C2_31_k97_30901_24	C2_31_k97_30901	26791	28722	-	52	C2_31_k97_30901_24	susD		starch-binding outer membrane protein, SusD/RagB family
MAG190	PUL8	C2_31_k97_309153_1	C2_31_k97_309153	1	1521	+	-28721	C2_31_k97_309153_1	susC
MAG190	PUL8	C2_31_k97_309153_2	C2_31_k97_309153	1535	2023	+	14	C2_31_k97_309153_2	susD		starch-binding outer membrane protein, SusD/RagB family
MAG190	PUL9	C2_31_k97_319805_9	C2_31_k97_319805	11300	14323	+	9277	C2_31_k97_319805_9	susC
MAG190	PUL9	C2_31_k97_319805_10	C2_31_k97_319805	14372	16327	+	49	C2_31_k97_319805_10	susD		starch-binding outer membrane protein, SusD/RagB family
MAG190	PUL10	C2_31_k97_36845_10	C2_31_k97_36845	12423	14669	-	-3904	C2_31_k97_36845_10		GH3	beta-glucosidase [EC:3.2.1.21]
MAG190	PUL10	C2_31_k97_36845_11	C2_31_k97_36845	15145	18375	+	476	C2_31_k97_36845_11	susC
MAG190	PUL10	C2_31_k97_36845_12	C2_31_k97_36845	18424	19974	+	49	C2_31_k97_36845_12	susD		starch-binding outer membrane protein, SusD/RagB family
MAG190	PUL11	C2_31_k97_401495_1	C2_31_k97_401495	445	2064	-	-19529	C2_31_k97_401495_1	susD		starch-binding outer membrane protein, SusD/RagB family
MAG190	PUL11	C2_31_k97_401495_2	C2_31_k97_401495	2080	4773	-	16	C2_31_k97_401495_2	susC
MAG190	PUL12	C2_31_k97_401495_4	C2_31_k97_401495	6691	8343	-	1918	C2_31_k97_401495_4	susD		starch-binding outer membrane protein, SusD/RagB family
MAG190	PUL12	C2_31_k97_401495_5	C2_31_k97_401495	8407	11469	-	64	C2_31_k97_401495_5	susC
MAG190	PUL12	C2_31_k97_401495_6	C2_31_k97_401495	11528	12421	-	59	C2_31_k97_401495_6
MAG190	PUL12	C2_31_k97_401495_7	C2_31_k97_401495	12785	13162	+	364	C2_31_k97_401495_7
MAG190	PUL12	C2_31_k97_401495_8	C2_31_k97_401495	13140	13457	+	-22	C2_31_k97_401495_8
MAG190	PUL12	C2_31_k97_401495_9	C2_31_k97_401495	13494	13829	+	37	C2_31_k97_401495_9
MAG190	PUL12	C2_31_k97_401495_10	C2_31_k97_401495	13970	16084	-	141	C2_31_k97_401495_10		GH115
MAG190	PUL13	C2_31_k97_409613_5	C2_31_k97_409613	6420	8207	-	-9664	C2_31_k97_409613_5	susD		starch-binding outer membrane protein, SusD/RagB family
MAG190	PUL13	C2_31_k97_409613_6	C2_31_k97_409613	8252	11539	-	45	C2_31_k97_409613_6	susC
MAG190	PUL14	C2_31_k97_414467_10	C2_31_k97_414467	11975	13384	-	436	C2_31_k97_414467_10	susD		starch-binding outer membrane protein, SusD/RagB family
MAG190	PUL14	C2_31_k97_414467_11	C2_31_k97_414467	13452	14993	-	68	C2_31_k97_414467_11	susC
MAG190	PUL14	C2_31_k97_414467_12	C2_31_k97_414467	15024	16769	-	31	C2_31_k97_414467_12	susC
MAG190	PUL15	C2_31_k97_419785_8	C2_31_k97_419785	10090	13212	+	-6679	C2_31_k97_419785_8	susC
MAG190	PUL15	C2_31_k97_419785_9	C2_31_k97_419785	13249	15282	+	37	C2_31_k97_419785_9	susD		starch-binding outer membrane protein, SusD/RagB family
MAG190	PUL16	C2_31_k97_424979_1	C2_31_k97_424979	308	1861	-	-14974	C2_31_k97_424979_1		GH10
MAG190	PUL16	C2_31_k97_424979_2	C2_31_k97_424979	1879	4515	-	18	C2_31_k97_424979_2		GH2	beta-galactosidase [EC:3.2.1.23]
MAG190	PUL16	C2_31_k97_424979_3	C2_31_k97_424979	4544	6799	-	29	C2_31_k97_424979_3
MAG190	PUL16	C2_31_k97_424979_4	C2_31_k97_424979	6824	7573	-	25	C2_31_k97_424979_4			alpha-glucosidase [EC:3.2.1.20]
MAG190	PUL16	C2_31_k97_424979_5	C2_31_k97_424979	7718	9016	-	145	C2_31_k97_424979_5		GH97	alpha-glucosidase [EC:3.2.1.20]
MAG190	PUL16	C2_31_k97_424979_6	C2_31_k97_424979	9139	10590	-	123	C2_31_k97_424979_6	susD		starch-binding outer membrane protein, SusD/RagB family
MAG190	PUL16	C2_31_k97_424979_7	C2_31_k97_424979	10630	13950	-	40	C2_31_k97_424979_7	susC
MAG190	PUL17	C2_31_k97_464009_1	C2_31_k97_464009	446	2341	-	-13504	C2_31_k97_464009_1		GH43	arabinan endo-1,5-alpha-L-arabinosidase [EC:3.2.1.99]
MAG190	PUL17	C2_31_k97_464009_2	C2_31_k97_464009	2362	4194	-	21	C2_31_k97_464009_2	susD		starch-binding outer membrane protein, SusD/RagB family
MAG190	PUL17	C2_31_k97_464009_3	C2_31_k97_464009	4215	7739	-	21	C2_31_k97_464009_3	susC
MAG190	PUL17	C2_31_k97_464009_4	C2_31_k97_464009	7842	8912	-	103	C2_31_k97_464009_4
MAG190	PUL17	C2_31_k97_464009_5	C2_31_k97_464009	8989	9570	-	77	C2_31_k97_464009_5			RNA polymerase sigma-70 factor, ECF subfamily
MAG190	PUL17	C2_31_k97_464009_6	C2_31_k97_464009	9730	11316	-	160	C2_31_k97_464009_6	susD		starch-binding outer membrane protein, SusD/RagB family
MAG190	PUL18	C2_31_k97_472261_2	C2_31_k97_472261	1241	4684	+	-10075	C2_31_k97_472261_2	susC
MAG190	PUL18	C2_31_k97_472261_3	C2_31_k97_472261	4698	6671	+	14	C2_31_k97_472261_3	susD
MAG190	PUL18	C2_31_k97_472261_4	C2_31_k97_472261	6695	8092	+	24	C2_31_k97_472261_4
MAG190	PUL18	C2_31_k97_472261_5	C2_31_k97_472261	8125	9369	+	33	C2_31_k97_472261_5		GH5	endoglucanase [EC:3.2.1.4]
MAG190	PUL19	C2_31_k97_477945_3	C2_31_k97_477945	1619	5209	+	-7750	C2_31_k97_477945_3	susC
MAG190	PUL19	C2_31_k97_477945_4	C2_31_k97_477945	5231	6289	+	22	C2_31_k97_477945_4	susD		starch-binding outer membrane protein, SusD/RagB family
MAG190	PUL20	C2_31_k97_516566_9	C2_31_k97_516566	8558	10474	-	2269	C2_31_k97_516566_9	susD		starch-binding outer membrane protein, SusD/RagB family
MAG190	PUL20	C2_31_k97_516566_10	C2_31_k97_516566	10553	13738	-	79	C2_31_k97_516566_10	susC
MAG190	PUL21	C2_31_k97_516787_1	C2_31_k97_516787	350	3505	+	-13388	C2_31_k97_516787_1	susC
MAG190	PUL21	C2_31_k97_516787_2	C2_31_k97_516787	3567	5063	+	62	C2_31_k97_516787_2	susD
MAG190	PUL22	C2_31_k97_576860_12	C2_31_k97_576860	12372	12734	+	7309	C2_31_k97_576860_12	susC
MAG190	PUL22	C2_31_k97_576860_13	C2_31_k97_576860	12813	15680	+	79	C2_31_k97_576860_13	susC
MAG190	PUL22	C2_31_k97_576860_14	C2_31_k97_576860	15722	17338	+	42	C2_31_k97_576860_14	susD
MAG190	PUL23	C2_31_k97_587975_15	C2_31_k97_587975	16586	19777	+	-752	C2_31_k97_587975_15	susC
MAG190	PUL23	C2_31_k97_587975_16	C2_31_k97_587975	19854	21593	+	77	C2_31_k97_587975_16	susD		starch-binding outer membrane protein, SusD/RagB family
MAG190	PUL23	C2_31_k97_587975_17	C2_31_k97_587975	21669	22703	+	76	C2_31_k97_587975_17
MAG190	PUL23	C2_31_k97_587975_18	C2_31_k97_587975	22717	25743	+	14	C2_31_k97_587975_18		PL8	chondroitin-sulfate-ABC endolyase/exolyase [EC:4.2.2.20 4.2.2.21]
MAG190	PUL23	C2_31_k97_587975_19	C2_31_k97_587975	25791	26993	+	48	C2_31_k97_587975_19		GH88
MAG190	PUL24	C2_31_k97_603451_1	C2_31_k97_603451	493	2421	-	-26500	C2_31_k97_603451_1	susD		starch-binding outer membrane protein, SusD/RagB family
MAG190	PUL24	C2_31_k97_603451_2	C2_31_k97_603451	2455	5652	-	34	C2_31_k97_603451_2	susC
MAG190	PUL25	C2_31_k97_603451_4	C2_31_k97_603451	7642	10341	-	1990	C2_31_k97_603451_4		GH5	endoglucanase [EC:3.2.1.4]
MAG190	PUL25	C2_31_k97_603451_5	C2_31_k97_603451	10508	11068	-	167	C2_31_k97_603451_5			RNA polymerase sigma-70 factor, ECF subfamily
MAG190	PUL25	C2_31_k97_603451_6	C2_31_k97_603451	11080	14238	-	12	C2_31_k97_603451_6	susC
MAG190	PUL25	C2_31_k97_603451_7	C2_31_k97_603451	14375	15358	-	137	C2_31_k97_603451_7
MAG190	PUL25	C2_31_k97_603451_8	C2_31_k97_603451	15517	18600	+	159	C2_31_k97_603451_8
MAG190	PUL25	C2_31_k97_603451_9	C2_31_k97_603451	18888	19022	-	288	C2_31_k97_603451_9
MAG190	PUL25	C2_31_k97_603451_10	C2_31_k97_603451	19095	20483	-	73	C2_31_k97_603451_10
MAG190	PUL25	C2_31_k97_603451_11	C2_31_k97_603451	20525	22072	-	42	C2_31_k97_603451_11		GH30	glucosylceramidase [EC:3.2.1.45]
MAG190	PUL25	C2_31_k97_603451_12	C2_31_k97_603451	22086	23600	-	14	C2_31_k97_603451_12	susD		starch-binding outer membrane protein, SusD/RagB family
MAG190	PUL25	C2_31_k97_603451_13	C2_31_k97_603451	23633	26611	-	33	C2_31_k97_603451_13	susC
MAG190	PUL26	C2_31_k97_632553_1	C2_31_k97_632553	3	2885	+	-26608	C2_31_k97_632553_1	susC
MAG190	PUL26	C2_31_k97_632553_2	C2_31_k97_632553	2905	4428	+	20	C2_31_k97_632553_2	susD		starch-binding outer membrane protein, SusD/RagB family
MAG190	PUL27	C2_31_k97_653054_3	C2_31_k97_653054	4955	8215	+	527	C2_31_k97_653054_3	susC
MAG190	PUL27	C2_31_k97_653054_4	C2_31_k97_653054	8234	9829	+	19	C2_31_k97_653054_4	susD		starch-binding outer membrane protein, SusD/RagB family
MAG190	PUL28	C2_31_k97_670047_30	C2_31_k97_670047	33887	35731	-	24058	C2_31_k97_670047_30	susD
MAG190	PUL28	C2_31_k97_670047_31	C2_31_k97_670047	35771	39337	-	40	C2_31_k97_670047_31	susC
MAG190	PUL29	C2_31_k97_681011_1	C2_31_k97_681011	23	2056	-	-39314	C2_31_k97_681011_1		GH97	alpha-glucosidase [EC:3.2.1.20]
MAG190	PUL29	C2_31_k97_681011_2	C2_31_k97_681011	2067	4244	-	11	C2_31_k97_681011_2		GH36	alpha-galactosidase [EC:3.2.1.22]
MAG190	PUL29	C2_31_k97_681011_3	C2_31_k97_681011	4338	5945	-	94	C2_31_k97_681011_3	susD		starch-binding outer membrane protein, SusD/RagB family
MAG190	PUL29	C2_31_k97_681011_4	C2_31_k97_681011	5991	9035	-	46	C2_31_k97_681011_4	susC
MAG190	PUL29	C2_31_k97_681011_5	C2_31_k97_681011	9274	10899	+	239	C2_31_k97_681011_5
MAG190	PUL29	C2_31_k97_681011_6	C2_31_k97_681011	11042	11146	-	143	C2_31_k97_681011_6
MAG190	PUL29	C2_31_k97_681011_7	C2_31_k97_681011	11572	11928	+	426	C2_31_k97_681011_7
MAG190	PUL29	C2_31_k97_681011_8	C2_31_k97_681011	12031	13134	-	103	C2_31_k97_681011_8
MAG190	PUL29	C2_31_k97_681011_9	C2_31_k97_681011	13163	14572	-	29	C2_31_k97_681011_9	susD		starch-binding outer membrane protein, SusD/RagB family
MAG190	PUL29	C2_31_k97_681011_10	C2_31_k97_681011	14578	18117	-	6	C2_31_k97_681011_10	susC
MAG190	PUL30	C2_31_k97_699750_10	C2_31_k97_699750	12936	15218	-	-5181	C2_31_k97_699750_10		GH92
MAG190	PUL30	C2_31_k97_699750_11	C2_31_k97_699750	15327	17504	-	109	C2_31_k97_699750_11
MAG190	PUL30	C2_31_k97_699750_12	C2_31_k97_699750	17639	18466	-	135	C2_31_k97_699750_12
MAG190	PUL30	C2_31_k97_699750_13	C2_31_k97_699750	18479	20536	-	13	C2_31_k97_699750_13	susD		starch-binding outer membrane protein, SusD/RagB family
MAG190	PUL30	C2_31_k97_699750_14	C2_31_k97_699750	20557	23679	-	21	C2_31_k97_699750_14	susC
MAG190	PUL31	C2_31_k97_717639_4	C2_31_k97_717639	2429	5998	+	-21250	C2_31_k97_717639_4	susC
MAG190	PUL31	C2_31_k97_717639_5	C2_31_k97_717639	6041	7246	+	43	C2_31_k97_717639_5	susD		starch-binding outer membrane protein, SusD/RagB family
MAG190	PUL32	C2_31_k97_736933_5	C2_31_k97_736933	3049	4026	+	-4197	C2_31_k97_736933_5		GH130	beta-1,4-mannooligosaccharide/beta-1,4-mannosyl-N-acetylglucosamine phosphorylase [EC:2.4.1.319 2.4.1.320]
MAG190	PUL32	C2_31_k97_736933_6	C2_31_k97_736933	4042	5337	+	16	C2_31_k97_736933_6			MFS transporter, PAT family, beta-lactamase induction signal transducer AmpG
MAG190	PUL32	C2_31_k97_736933_7	C2_31_k97_736933	5443	6561	-	106	C2_31_k97_736933_7
MAG190	PUL32	C2_31_k97_736933_8	C2_31_k97_736933	6586	7884	-	25	C2_31_k97_736933_8
MAG190	PUL32	C2_31_k97_736933_9	C2_31_k97_736933	7892	8746	-	8	C2_31_k97_736933_9
MAG190	PUL32	C2_31_k97_736933_10	C2_31_k97_736933	8788	10386	-	42	C2_31_k97_736933_10	susD		starch-binding outer membrane protein, SusD/RagB family
MAG190	PUL32	C2_31_k97_736933_11	C2_31_k97_736933	10421	14011	-	35	C2_31_k97_736933_11	susC
MAG190	PUL33	C2_31_k97_754430_8	C2_31_k97_754430	7318	10395	+	-6693	C2_31_k97_754430_8	susC
MAG190	PUL33	C2_31_k97_754430_9	C2_31_k97_754430	10449	11879	+	54	C2_31_k97_754430_9	susD		starch-binding outer membrane protein, SusD/RagB family
MAG190	PUL33	C2_31_k97_754430_10	C2_31_k97_754430	11903	14113	+	24	C2_31_k97_754430_10
MAG190	PUL33	C2_31_k97_754430_11	C2_31_k97_754430	14268	15101	-	155	C2_31_k97_754430_11
MAG190	PUL33	C2_31_k97_754430_12	C2_31_k97_754430	15122	17977	-	21	C2_31_k97_754430_12
MAG190	PUL33	C2_31_k97_754430_13	C2_31_k97_754430	18445	21471	+	468	C2_31_k97_754430_13	susC
MAG190	PUL33	C2_31_k97_754430_14	C2_31_k97_754430	21516	22985	+	45	C2_31_k97_754430_14	susD		starch-binding outer membrane protein, SusD/RagB family
MAG190	PUL34	C2_31_k97_89094_2	C2_31_k97_89094	525	3893	+	-22460	C2_31_k97_89094_2	susC
MAG190	PUL34	C2_31_k97_89094_3	C2_31_k97_89094	3912	5363	+	19	C2_31_k97_89094_3	susD		starch-binding outer membrane protein, SusD/RagB family
MAG190	PUL35	C2_31_k97_9433_2	C2_31_k97_9433	552	2201	-	-4811	C2_31_k97_9433_2	susD		starch-binding outer membrane protein, SusD/RagB family
MAG190	PUL35	C2_31_k97_9433_3	C2_31_k97_9433	2216	5191	-	15	C2_31_k97_9433_3	susC
MAG190	PUL36	C2_31_k97_962231_32	C2_31_k97_962231	39417	42734	+	34226	C2_31_k97_962231_32	susC
MAG190	PUL36	C2_31_k97_962231_33	C2_31_k97_962231	42809	44446	+	75	C2_31_k97_962231_33	susD		starch-binding outer membrane protein, SusD/RagB family
MAG190	PUL37	sample12236_k97_542177_1	sample12236_k97_542177	3	557	-	-44443	sample12236_k97_542177_1	susD		starch-binding outer membrane protein, SusD/RagB family
MAG190	PUL37	sample12236_k97_542177_2	sample12236_k97_542177	576	2066	-	19	sample12236_k97_542177_2	susC
MAG190	PUL38	sample13093_k97_141127_2	sample13093_k97_141127	1206	2927	-	-860	sample13093_k97_141127_2		GH32	fructan beta-fructosidase [EC:3.2.1.80]
MAG190	PUL38	sample13093_k97_141127_3	sample13093_k97_141127	2952	4691	-	25	sample13093_k97_141127_3	susD		starch-binding outer membrane protein, SusD/RagB family
MAG190	PUL38	sample13093_k97_141127_4	sample13093_k97_141127	4713	7835	-	22	sample13093_k97_141127_4	susC
MAG190	PUL39	sample13169_k97_187655_1	sample13169_k97_187655	1	2472	+	-7834	sample13169_k97_187655_1	susC
MAG190	PUL39	sample13169_k97_187655_2	sample13169_k97_187655	2499	3794	+	27	sample13169_k97_187655_2	susD		starch-binding outer membrane protein, SusD/RagB family
MAG190	PUL40	sample13169_k97_347887_1	sample13169_k97_347887	2	2053	+	-3792	sample13169_k97_347887_1	susC
MAG190	PUL40	sample13169_k97_347887_2	sample13169_k97_347887	2133	2645	+	80	sample13169_k97_347887_2	susD		starch-binding outer membrane protein, SusD/RagB family
MAG190	PUL41	sample13169_k97_446704_2	sample13169_k97_446704	1715	4690	+	-930	sample13169_k97_446704_2	susC
MAG190	PUL41	sample13169_k97_446704_3	sample13169_k97_446704	4705	5247	+	15	sample13169_k97_446704_3	susD		starch-binding outer membrane protein, SusD/RagB family
MAG190	PUL42	sample13169_k97_470347_3	sample13169_k97_470347	1746	3992	-	-3501	sample13169_k97_470347_3		GH3	beta-glucosidase [EC:3.2.1.21]
MAG190	PUL42	sample13169_k97_470347_4	sample13169_k97_470347	4468	7698	+	476	sample13169_k97_470347_4	susC
MAG190	PUL42	sample13169_k97_470347_5	sample13169_k97_470347	7747	9297	+	49	sample13169_k97_470347_5	susD		starch-binding outer membrane protein, SusD/RagB family
MAG190	PUL42	sample13169_k97_470347_6	sample13169_k97_470347	9314	10714	+	17	sample13169_k97_470347_6
MAG190	PUL42	sample13169_k97_470347_7	sample13169_k97_470347	10730	11848	+	16	sample13169_k97_470347_7		GH16
MAG190	PUL42	sample13169_k97_470347_8	sample13169_k97_470347	11951	13768	+	103	sample13169_k97_470347_8		GH3	beta-glucosidase [EC:3.2.1.21]
MAG190	PUL43	sample13169_k97_60956_1	sample13169_k97_60956	2	1048	-	-13766	sample13169_k97_60956_1	susD		starch-binding outer membrane protein, SusD/RagB family
MAG190	PUL43	sample13169_k97_60956_2	sample13169_k97_60956	1062	4154	-	14	sample13169_k97_60956_2	susC
MAG190	PUL43	sample13169_k97_60956_3	sample13169_k97_60956	4180	5214	-	26	sample13169_k97_60956_3		GH130	beta-1,2-mannobiose phosphorylase / 1,2-beta-oligomannan phosphorylase [EC:2.4.1.339 2.4.1.340]
MAG193	PUL1	C2_16_k97_120471_4	C2_16_k97_120471	3333	4877	-	0	C2_16_k97_120471_4	susD		starch-binding outer membrane protein, SusD/RagB family
MAG193	PUL1	C2_16_k97_120471_5	C2_16_k97_120471	4923	8087	-	46	C2_16_k97_120471_5	susC		TonB-dependent starch-binding outer membrane protein SusC
MAG193	PUL2	C2_16_k97_162914_1	C2_16_k97_162914	256	3606	+	-7831	C2_16_k97_162914_1	susC
MAG193	PUL2	C2_16_k97_162914_2	C2_16_k97_162914	3656	5803	+	50	C2_16_k97_162914_2	susD		starch-binding outer membrane protein, SusD/RagB family
MAG193	PUL3	C2_16_k97_193941_2	C2_16_k97_193941	597	2567	+	-5206	C2_16_k97_193941_2	susD		starch-binding outer membrane protein, SusD/RagB family
MAG193	PUL3	C2_16_k97_193941_3	C2_16_k97_193941	2622	4526	+	55	C2_16_k97_193941_3	susC
MAG193	PUL4	C2_16_k97_199156_1	C2_16_k97_199156	3	3182	+	-4523	C2_16_k97_199156_1	susC
MAG193	PUL4	C2_16_k97_199156_2	C2_16_k97_199156	3205	4980	+	23	C2_16_k97_199156_2	susD		starch-binding outer membrane protein, SusD/RagB family
MAG193	PUL4	C2_16_k97_199156_3	C2_16_k97_199156	5003	6355	+	23	C2_16_k97_199156_3
MAG193	PUL4	C2_16_k97_199156_4	C2_16_k97_199156	6378	8837	+	23	C2_16_k97_199156_4
MAG193	PUL4	C2_16_k97_199156_5	C2_16_k97_199156	8856	10388	+	19	C2_16_k97_199156_5		GH5	endoglucanase [EC:3.2.1.4]
MAG193	PUL4	C2_16_k97_199156_6	C2_16_k97_199156	10476	11636	+	88	C2_16_k97_199156_6		GH26	mannan endo-1,4-beta-mannosidase [EC:3.2.1.78]
MAG193	PUL4	C2_16_k97_199156_7	C2_16_k97_199156	11695	12993	-	59	C2_16_k97_199156_7		GH5	mannan endo-1,4-beta-mannosidase [EC:3.2.1.78]
MAG193	PUL5	C2_16_k97_240076_1	C2_16_k97_240076	3	521	-	-12990	C2_16_k97_240076_1	susD		starch-binding outer membrane protein, SusD/RagB family
MAG193	PUL5	C2_16_k97_240076_2	C2_16_k97_240076	561	3632	-	40	C2_16_k97_240076_2	susC
MAG193	PUL6	C2_16_k97_316205_1	C2_16_k97_316205	3	2153	+	-3629	C2_16_k97_316205_1	susC
MAG193	PUL6	C2_16_k97_316205_2	C2_16_k97_316205	2174	2947	+	21	C2_16_k97_316205_2	susD		starch-binding outer membrane protein, SusD/RagB family
MAG193	PUL7	C2_16_k97_358828_1	C2_16_k97_358828	1	963	+	-2946	C2_16_k97_358828_1		GH5
MAG193	PUL7	C2_16_k97_358828_2	C2_16_k97_358828	1071	4277	+	108	C2_16_k97_358828_2	susC
MAG193	PUL7	C2_16_k97_358828_3	C2_16_k97_358828	4349	6211	+	72	C2_16_k97_358828_3	susD
MAG193	PUL7	C2_16_k97_358828_4	C2_16_k97_358828	6252	8120	+	41	C2_16_k97_358828_4	susC
MAG193	PUL8	C2_16_k97_41282_2	C2_16_k97_41282	110	1678	-	-8010	C2_16_k97_41282_2	susD		starch-binding outer membrane protein, SusD/RagB family
MAG193	PUL8	C2_16_k97_41282_3	C2_16_k97_41282	1696	4866	-	18	C2_16_k97_41282_3	susC
MAG193	PUL9	C2_16_k97_471363_2	C2_16_k97_471363	359	1660	+	-4507	C2_16_k97_471363_2		GH5	endoglucanase [EC:3.2.1.4]
MAG193	PUL9	C2_16_k97_471363_3	C2_16_k97_471363	1806	4961	+	146	C2_16_k97_471363_3	susC
MAG193	PUL9	C2_16_k97_471363_4	C2_16_k97_471363	4981	6693	+	20	C2_16_k97_471363_4	susD
MAG193	PUL10	C2_16_k97_528389_1	C2_16_k97_528389	87	1274	-	-6606	C2_16_k97_528389_1	susD		starch-binding outer membrane protein, SusD/RagB family
MAG193	PUL10	C2_16_k97_528389_2	C2_16_k97_528389	1327	2829	-	53	C2_16_k97_528389_2	susC
MAG193	PUL11	C2_16_k97_542040_1	C2_16_k97_542040	3	3017	+	-2826	C2_16_k97_542040_1	susC
MAG193	PUL11	C2_16_k97_542040_2	C2_16_k97_542040	3049	4596	+	32	C2_16_k97_542040_2	susD		starch-binding outer membrane protein, SusD/RagB family
MAG193	PUL12	C2_16_k97_72065_2	C2_16_k97_72065	1078	3390	-	-3518	C2_16_k97_72065_2	susD		starch-binding outer membrane protein, SusD/RagB family
MAG193	PUL12	C2_16_k97_72065_3	C2_16_k97_72065	3434	6766	-	44	C2_16_k97_72065_3	susC
MAG193	PUL13	C2_16_k97_911927_1	C2_16_k97_911927	2	1813	+	-6764	C2_16_k97_911927_1	susC
MAG193	PUL13	C2_16_k97_911927_2	C2_16_k97_911927	1848	2957	+	35	C2_16_k97_911927_2	susD		starch-binding outer membrane protein, SusD/RagB family
MAG193	PUL14	C4_58_k97_74621_2	C4_58_k97_74621	615	2483	-	-2342	C4_58_k97_74621_2	susD		starch-binding outer membrane protein, SusD/RagB family
MAG193	PUL14	C4_58_k97_74621_3	C4_58_k97_74621	2526	4043	-	43	C4_58_k97_74621_3	susC
MAG193	PUL15	C4_96_k97_472222_1	C4_96_k97_472222	1	2586	+	-4042	C4_96_k97_472222_1	susC
MAG193	PUL15	C4_96_k97_472222_2	C4_96_k97_472222	2636	4255	+	50	C4_96_k97_472222_2	susD		starch-binding outer membrane protein, SusD/RagB family
MAG193	PUL16	C8_19_k97_258010_1	C8_19_k97_258010	1	2793	+	-4254	C8_19_k97_258010_1	susC
MAG193	PUL16	C8_19_k97_258010_2	C8_19_k97_258010	2814	4625	+	21	C8_19_k97_258010_2	susD		starch-binding outer membrane protein, SusD/RagB family
MAG193	PUL16	C8_19_k97_258010_3	C8_19_k97_258010	4660	5631	+	35	C8_19_k97_258010_3
MAG193	PUL16	C8_19_k97_258010_4	C8_19_k97_258010	5653	7815	+	22	C8_19_k97_258010_4		GH10
MAG193	PUL17	C8_19_k97_362348_3	C8_19_k97_362348	2290	3885	-	-5525	C8_19_k97_362348_3	susD		starch-binding outer membrane protein, SusD/RagB family
MAG193	PUL17	C8_19_k97_362348_4	C8_19_k97_362348	3925	6657	-	40	C8_19_k97_362348_4	susC
MAG193	PUL18	C8_19_k97_529046_3	C8_19_k97_529046	4507	6216	-	-2150	C8_19_k97_529046_3	susD		starch-binding outer membrane protein, SusD/RagB family
MAG193	PUL18	C8_19_k97_529046_4	C8_19_k97_529046	6236	9061	-	20	C8_19_k97_529046_4	susC
MAG193	PUL19	C8_19_k97_769770_1	C8_19_k97_769770	1	2139	+	-9060	C8_19_k97_769770_1	susC
MAG193	PUL19	C8_19_k97_769770_2	C8_19_k97_769770	2162	2803	+	23	C8_19_k97_769770_2			starch-binding outer membrane protein, SusD/RagB family
MAG193	PUL19	C8_19_k97_769770_3	C8_19_k97_769770	2810	3946	+	7	C8_19_k97_769770_3	susD		starch-binding outer membrane protein, SusD/RagB family
MAG193	PUL19	C8_19_k97_769770_4	C8_19_k97_769770	4097	4246	+	151	C8_19_k97_769770_4			starch-binding outer membrane protein, SusD/RagB family
MAG193	PUL19	C8_19_k97_769770_5	C8_19_k97_769770	4439	7789	+	193	C8_19_k97_769770_5	susC
MAG193	PUL19	C8_19_k97_769770_6	C8_19_k97_769770	7839	8825	+	50	C8_19_k97_769770_6	susD		starch-binding outer membrane protein, SusD/RagB family
MAG193	PUL20	C8_19_k97_974532_1	C8_19_k97_974532	1	2088	+	-8824	C8_19_k97_974532_1	susC
MAG193	PUL20	C8_19_k97_974532_2	C8_19_k97_974532	2101	4071	+	13	C8_19_k97_974532_2	susD		starch-binding outer membrane protein, SusD/RagB family
MAG196	PUL1	C7_42_k97_116327_14	C7_42_k97_116327	16021	18969	-	0	C7_42_k97_116327_14		GH31	alpha-D-xyloside xylohydrolase [EC:3.2.1.177]
MAG196	PUL1	C7_42_k97_116327_15	C7_42_k97_116327	18993	20759	-	24	C7_42_k97_116327_15		GH5	endoglucanase [EC:3.2.1.4]
MAG196	PUL1	C7_42_k97_116327_16	C7_42_k97_116327	20849	21850	-	90	C7_42_k97_116327_16
MAG196	PUL1	C7_42_k97_116327_17	C7_42_k97_116327	21847	22965	-	-3	C7_42_k97_116327_17
MAG196	PUL1	C7_42_k97_116327_18	C7_42_k97_116327	22990	24792	-	25	C7_42_k97_116327_18
MAG196	PUL1	C7_42_k97_116327_19	C7_42_k97_116327	24900	26615	-	108	C7_42_k97_116327_19	susD		starch-binding outer membrane protein, SusD/RagB family
MAG196	PUL1	C7_42_k97_116327_20	C7_42_k97_116327	26637	29777	-	22	C7_42_k97_116327_20	susC
MAG196	PUL1	C7_42_k97_116327_21	C7_42_k97_116327	30236	30973	-	459	C7_42_k97_116327_21
MAG196	PUL1	C7_42_k97_116327_22	C7_42_k97_116327	30966	32204	-	-7	C7_42_k97_116327_22
MAG196	PUL1	C7_42_k97_116327_23	C7_42_k97_116327	32518	34824	-	314	C7_42_k97_116327_23		GH105
MAG196	PUL1	C7_42_k97_116327_24	C7_42_k97_116327	34895	35686	-	71	C7_42_k97_116327_24			gluconate 5-dehydrogenase [EC:1.1.1.69]
MAG196	PUL1	C7_42_k97_116327_25	C7_42_k97_116327	35810	36781	-	124	C7_42_k97_116327_25			4-deoxy-L-threo-5-hexosulose-uronate ketol-isomerase [EC:5.3.1.17]
MAG196	PUL1	C7_42_k97_116327_26	C7_42_k97_116327	36803	38260	-	22	C7_42_k97_116327_26			PTS system, galactitol-specific IIC component
MAG196	PUL1	C7_42_k97_116327_27	C7_42_k97_116327	38506	40260	-	246	C7_42_k97_116327_27		GH43
MAG196	PUL2	C7_42_k97_154749_4	C7_42_k97_154749	5068	8199	+	-35192	C7_42_k97_154749_4	susC
MAG196	PUL2	C7_42_k97_154749_5	C7_42_k97_154749	8199	10148	+	0	C7_42_k97_154749_5	susD
MAG196	PUL2	C7_42_k97_154749_6	C7_42_k97_154749	10212	13010	+	64	C7_42_k97_154749_6	susC
MAG196	PUL2	C7_42_k97_154749_7	C7_42_k97_154749	13024	14805	+	14	C7_42_k97_154749_7	susD		starch-binding outer membrane protein, SusD/RagB family
MAG196	PUL2	C7_42_k97_154749_8	C7_42_k97_154749	14896	15870	+	91	C7_42_k97_154749_8
MAG196	PUL2	C7_42_k97_154749_9	C7_42_k97_154749	15885	17570	+	15	C7_42_k97_154749_9		GH10
MAG196	PUL2	C7_42_k97_154749_10	C7_42_k97_154749	17946	19901	+	376	C7_42_k97_154749_10		CE1;CE6
MAG196	PUL2	C7_42_k97_154749_11	C7_42_k97_154749	19952	23536	+	51	C7_42_k97_154749_11		GH43
MAG196	PUL3	C7_42_k97_208906_3	C7_42_k97_208906	4638	7940	+	-18898	C7_42_k97_208906_3	susC
MAG196	PUL3	C7_42_k97_208906_4	C7_42_k97_208906	7962	9974	+	22	C7_42_k97_208906_4	susD		starch-binding outer membrane protein, SusD/RagB family
MAG196	PUL3	C7_42_k97_208906_5	C7_42_k97_208906	10138	12951	+	164	C7_42_k97_208906_5		CBM62
MAG196	PUL3	C7_42_k97_208906_6	C7_42_k97_208906	12976	14868	+	25	C7_42_k97_208906_6		GH2	beta-galactosidase [EC:3.2.1.23]
MAG196	PUL4	C7_42_k97_313407_19	C7_42_k97_313407	23677	26793	+	8809	C7_42_k97_313407_19	susC
MAG196	PUL4	C7_42_k97_313407_20	C7_42_k97_313407	26830	28566	+	37	C7_42_k97_313407_20	susD		starch-binding outer membrane protein, SusD/RagB family
MAG196	PUL4	C7_42_k97_313407_21	C7_42_k97_313407	28601	30286	+	35	C7_42_k97_313407_21		GH32	fructan beta-fructosidase [EC:3.2.1.80]
MAG196	PUL5	C7_42_k97_415482_2	C7_42_k97_415482	1114	2733	-	-29172	C7_42_k97_415482_2	susD		starch-binding outer membrane protein, SusD/RagB family
MAG196	PUL5	C7_42_k97_415482_3	C7_42_k97_415482	2770	5799	-	37	C7_42_k97_415482_3	susC
MAG196	PUL5	C7_42_k97_415482_4	C7_42_k97_415482	5882	7204	-	83	C7_42_k97_415482_4		GH28
MAG196	PUL6	C7_42_k97_511989_15	C7_42_k97_511989	19589	21337	-	12385	C7_42_k97_511989_15	susD		starch-binding outer membrane protein, SusD/RagB family
MAG196	PUL6	C7_42_k97_511989_16	C7_42_k97_511989	21389	24700	-	52	C7_42_k97_511989_16	susC
MAG196	PUL7	C7_42_k97_600021_5	C7_42_k97_600021	5067	8207	+	-19633	C7_42_k97_600021_5	susC
MAG196	PUL7	C7_42_k97_600021_6	C7_42_k97_600021	8214	9905	+	7	C7_42_k97_600021_6	susD		starch-binding outer membrane protein, SusD/RagB family
MAG196	PUL7	C7_42_k97_600021_7	C7_42_k97_600021	9927	10739	+	22	C7_42_k97_600021_7
MAG196	PUL7	C7_42_k97_600021_8	C7_42_k97_600021	10762	11589	+	23	C7_42_k97_600021_8			glucokinase [EC:2.7.1.2]
MAG196	PUL7	C7_42_k97_600021_9	C7_42_k97_600021	11605	14169	+	16	C7_42_k97_600021_9		GH2	exo-1,4-beta-D-glucosaminidase [EC:3.2.1.165]
MAG196	PUL8	C7_42_k97_630872_5	C7_42_k97_630872	4609	7827	+	-9560	C7_42_k97_630872_5	susC
MAG196	PUL8	C7_42_k97_630872_6	C7_42_k97_630872	7858	9471	+	31	C7_42_k97_630872_6	susD		starch-binding outer membrane protein, SusD/RagB family
MAG196	PUL9	C7_42_k97_63286_2	C7_42_k97_63286	3381	6683	+	-6090	C7_42_k97_63286_2	susC
MAG196	PUL9	C7_42_k97_63286_3	C7_42_k97_63286	6703	8385	+	20	C7_42_k97_63286_3	susD		starch-binding outer membrane protein, SusD/RagB family
MAG196	PUL9	C7_42_k97_63286_4	C7_42_k97_63286	8416	10362	+	31	C7_42_k97_63286_4
MAG196	PUL9	C7_42_k97_63286_5	C7_42_k97_63286	10430	12010	+	68	C7_42_k97_63286_5
MAG196	PUL9	C7_42_k97_63286_6	C7_42_k97_63286	12018	15176	+	8	C7_42_k97_63286_6	susC
MAG196	PUL9	C7_42_k97_63286_7	C7_42_k97_63286	15189	16970	+	13	C7_42_k97_63286_7			starch-binding outer membrane protein, SusD/RagB family
MAG196	PUL9	C7_42_k97_63286_8	C7_42_k97_63286	17060	18598	+	90	C7_42_k97_63286_8		GH30
MAG196	PUL10	sample1_k97_10411_5	sample1_k97_10411	4580	7858	+	-14018	sample1_k97_10411_5	susC
MAG196	PUL10	sample1_k97_10411_6	sample1_k97_10411	7879	9588	+	21	sample1_k97_10411_6	susD		starch-binding outer membrane protein, SusD/RagB family
MAG196	PUL11	sample1_k97_137898_36	sample1_k97_137898	42055	45444	+	32467	sample1_k97_137898_36	susC
MAG196	PUL11	sample1_k97_137898_37	sample1_k97_137898	45475	47226	+	31	sample1_k97_137898_37	susD		starch-binding outer membrane protein, SusD/RagB family
MAG196	PUL11	sample1_k97_137898_38	sample1_k97_137898	47242	49305	+	16	sample1_k97_137898_38
MAG196	PUL11	sample1_k97_137898_39	sample1_k97_137898	49342	51024	+	37	sample1_k97_137898_39
MAG196	PUL11	sample1_k97_137898_40	sample1_k97_137898	51030	54335	+	6	sample1_k97_137898_40	susC
MAG196	PUL11	sample1_k97_137898_41	sample1_k97_137898	54347	56179	+	12	sample1_k97_137898_41			starch-binding outer membrane protein, SusD/RagB family
MAG196	PUL11	sample1_k97_137898_42	sample1_k97_137898	56427	59330	+	248	sample1_k97_137898_42
MAG196	PUL11	sample1_k97_137898_43	sample1_k97_137898	59609	64165	+	279	sample1_k97_137898_43		PL11
MAG196	PUL12	sample1_k97_171036_2	sample1_k97_171036	670	2787	+	-63495	sample1_k97_171036_2		GH115
MAG196	PUL12	sample1_k97_171036_3	sample1_k97_171036	2923	5490	-	136	sample1_k97_171036_3		GH105;GH28
MAG196	PUL12	sample1_k97_171036_4	sample1_k97_171036	5748	7235	-	258	sample1_k97_171036_4			altronate hydrolase [EC:4.2.1.7]
MAG196	PUL12	sample1_k97_171036_5	sample1_k97_171036	7256	8707	-	21	sample1_k97_171036_5			tagaturonate reductase [EC:1.1.1.58]
MAG196	PUL12	sample1_k97_171036_6	sample1_k97_171036	8772	10169	-	65	sample1_k97_171036_6			MFS transporter, ACS family, hexuronate transporter
MAG196	PUL12	sample1_k97_171036_7	sample1_k97_171036	10230	11636	-	61	sample1_k97_171036_7			glucuronate isomerase [EC:5.3.1.12]
MAG196	PUL12	sample1_k97_171036_8	sample1_k97_171036	11669	13171	-	33	sample1_k97_171036_8		GH28
MAG196	PUL12	sample1_k97_171036_9	sample1_k97_171036	13255	14877	-	84	sample1_k97_171036_9
MAG196	PUL12	sample1_k97_171036_10	sample1_k97_171036	14938	16905	-	61	sample1_k97_171036_10	susD		starch-binding outer membrane protein, SusD/RagB family
MAG196	PUL12	sample1_k97_171036_11	sample1_k97_171036	16919	20164	-	14	sample1_k97_171036_11	susC
MAG196	PUL13	sample1_k97_194211_2	sample1_k97_194211	615	2564	+	-19549	sample1_k97_194211_2	susD
MAG196	PUL13	sample1_k97_194211_3	sample1_k97_194211	2628	5426	+	64	sample1_k97_194211_3	susC
MAG196	PUL13	sample1_k97_194211_4	sample1_k97_194211	5440	7221	+	14	sample1_k97_194211_4	susD		starch-binding outer membrane protein, SusD/RagB family
MAG196	PUL13	sample1_k97_194211_5	sample1_k97_194211	7312	8286	+	91	sample1_k97_194211_5
MAG196	PUL13	sample1_k97_194211_6	sample1_k97_194211	8301	9986	+	15	sample1_k97_194211_6		GH10
MAG196	PUL13	sample1_k97_194211_7	sample1_k97_194211	10362	12317	+	376	sample1_k97_194211_7		CE1;CE6
MAG196	PUL13	sample1_k97_194211_8	sample1_k97_194211	12368	15952	+	51	sample1_k97_194211_8		GH43
MAG196	PUL14	sample1_k97_229105_9	sample1_k97_229105	16688	18010	+	736	sample1_k97_229105_9		GH28
MAG196	PUL14	sample1_k97_229105_10	sample1_k97_229105	18093	21122	+	83	sample1_k97_229105_10	susC
MAG196	PUL14	sample1_k97_229105_11	sample1_k97_229105	21159	22778	+	37	sample1_k97_229105_11	susD		starch-binding outer membrane protein, SusD/RagB family
MAG196	PUL14	sample1_k97_229105_12	sample1_k97_229105	22993	25440	+	215	sample1_k97_229105_12		GH92
MAG196	PUL14	sample1_k97_229105_13	sample1_k97_229105	25561	28983	+	121	sample1_k97_229105_13		GH92
MAG196	PUL14	sample1_k97_229105_14	sample1_k97_229105	29079	30482	-	96	sample1_k97_229105_14
MAG196	PUL14	sample1_k97_229105_15	sample1_k97_229105	30490	31722	-	8	sample1_k97_229105_15			uncharacterized protein
MAG196	PUL14	sample1_k97_229105_16	sample1_k97_229105	31734	32900	-	12	sample1_k97_229105_16
MAG196	PUL14	sample1_k97_229105_17	sample1_k97_229105	33095	35266	+	195	sample1_k97_229105_17
MAG196	PUL14	sample1_k97_229105_18	sample1_k97_229105	35356	36879	+	90	sample1_k97_229105_18		GH53	arabinogalactan endo-1,4-beta-galactosidase [EC:3.2.1.89]
MAG196	PUL14	sample1_k97_229105_19	sample1_k97_229105	36947	37696	-	68	sample1_k97_229105_19			3-deoxy-manno-octulosonate cytidylyltransferase (CMP-KDO synthetase) [EC:2.7.7.38]
MAG196	PUL14	sample1_k97_229105_20	sample1_k97_229105	37864	38991	+	168	sample1_k97_229105_20
MAG196	PUL14	sample1_k97_229105_21	sample1_k97_229105	39050	41107	+	59	sample1_k97_229105_21		GH13	1,4-alpha-glucan branching enzyme [EC:2.4.1.18]
MAG196	PUL15	sample1_k97_311661_6	sample1_k97_311661	5758	9102	+	-35349	sample1_k97_311661_6	susC
MAG196	PUL15	sample1_k97_311661_7	sample1_k97_311661	9131	11392	+	29	sample1_k97_311661_7	susD		starch-binding outer membrane protein, SusD/RagB family
MAG196	PUL16	sample1_k97_63355_28	sample1_k97_63355	36308	39619	+	24916	sample1_k97_63355_28	susC
MAG196	PUL16	sample1_k97_63355_29	sample1_k97_63355	39671	41419	+	52	sample1_k97_63355_29	susD		starch-binding outer membrane protein, SusD/RagB family
MAG196	PUL17	sample1_k97_66767_18	sample1_k97_66767	20588	23536	-	-20831	sample1_k97_66767_18		GH31	alpha-D-xyloside xylohydrolase [EC:3.2.1.177]
MAG196	PUL17	sample1_k97_66767_19	sample1_k97_66767	23560	25326	-	24	sample1_k97_66767_19		GH5	endoglucanase [EC:3.2.1.4]
MAG196	PUL17	sample1_k97_66767_20	sample1_k97_66767	25416	27533	-	90	sample1_k97_66767_20
MAG196	PUL17	sample1_k97_66767_21	sample1_k97_66767	27558	29360	-	25	sample1_k97_66767_21
MAG196	PUL17	sample1_k97_66767_22	sample1_k97_66767	29468	31183	-	108	sample1_k97_66767_22	susD		starch-binding outer membrane protein, SusD/RagB family
MAG196	PUL17	sample1_k97_66767_23	sample1_k97_66767	31205	34345	-	22	sample1_k97_66767_23	susC
MAG196	PUL17	sample1_k97_66767_24	sample1_k97_66767	34804	35541	-	459	sample1_k97_66767_24
MAG196	PUL17	sample1_k97_66767_25	sample1_k97_66767	35534	36772	-	-7	sample1_k97_66767_25
MAG196	PUL17	sample1_k97_66767_26	sample1_k97_66767	37086	39392	-	314	sample1_k97_66767_26		GH105
MAG196	PUL17	sample1_k97_66767_27	sample1_k97_66767	39463	40254	-	71	sample1_k97_66767_27			gluconate 5-dehydrogenase [EC:1.1.1.69]
MAG196	PUL17	sample1_k97_66767_28	sample1_k97_66767	40378	41349	-	124	sample1_k97_66767_28			4-deoxy-L-threo-5-hexosulose-uronate ketol-isomerase [EC:5.3.1.17]
MAG196	PUL17	sample1_k97_66767_29	sample1_k97_66767	41371	42828	-	22	sample1_k97_66767_29			PTS system, galactitol-specific IIC component
MAG196	PUL17	sample1_k97_66767_30	sample1_k97_66767	43074	44828	-	246	sample1_k97_66767_30		GH43
MAG196	PUL18	sample1_k97_82236_21	sample1_k97_82236	21244	22839	-	-23584	sample1_k97_82236_21	susD		starch-binding outer membrane protein, SusD/RagB family
MAG196	PUL18	sample1_k97_82236_22	sample1_k97_82236	22900	25593	-	61	sample1_k97_82236_22	susC
MAG196	PUL19	sample12037_k97_118215_4	sample12037_k97_118215	4708	8010	+	-20885	sample12037_k97_118215_4	susC
MAG196	PUL19	sample12037_k97_118215_5	sample12037_k97_118215	8032	10044	+	22	sample12037_k97_118215_5	susD		starch-binding outer membrane protein, SusD/RagB family
MAG196	PUL19	sample12037_k97_118215_6	sample12037_k97_118215	10208	13021	+	164	sample12037_k97_118215_6		CBM62
MAG196	PUL19	sample12037_k97_118215_7	sample12037_k97_118215	13046	14938	+	25	sample12037_k97_118215_7		GH2	beta-galactosidase [EC:3.2.1.23]
MAG196	PUL20	sample12037_k97_160832_11	sample12037_k97_160832	7560	9155	-	-7378	sample12037_k97_160832_11	susD		starch-binding outer membrane protein, SusD/RagB family
MAG196	PUL20	sample12037_k97_160832_12	sample12037_k97_160832	9216	11909	-	61	sample12037_k97_160832_12	susC
MAG196	PUL21	sample12037_k97_173540_1	sample12037_k97_173540	2	1129	-	-11907	sample12037_k97_173540_1	susD		starch-binding outer membrane protein, SusD/RagB family
MAG196	PUL21	sample12037_k97_173540_2	sample12037_k97_173540	1165	4404	-	36	sample12037_k97_173540_2	susC
MAG196	PUL21	sample12037_k97_173540_3	sample12037_k97_173540	4451	6112	-	47	sample12037_k97_173540_3
MAG196	PUL21	sample12037_k97_173540_4	sample12037_k97_173540	6175	8229	-	63	sample12037_k97_173540_4
MAG196	PUL21	sample12037_k97_173540_5	sample12037_k97_173540	8283	10022	-	54	sample12037_k97_173540_5	susD		starch-binding outer membrane protein, SusD/RagB family
MAG196	PUL21	sample12037_k97_173540_6	sample12037_k97_173540	10042	13362	-	20	sample12037_k97_173540_6	susC
MAG196	PUL21	sample12037_k97_173540_7	sample12037_k97_173540	13366	15993	-	4	sample12037_k97_173540_7
MAG196	PUL21	sample12037_k97_173540_8	sample12037_k97_173540	16307	16894	-	314	sample12037_k97_173540_8			nicotinamide mononucleotide transporter
MAG196	PUL21	sample12037_k97_173540_9	sample12037_k97_173540	16968	17627	-	74	sample12037_k97_173540_9			thiamine pyrophosphokinase [EC:2.7.6.2]
MAG196	PUL21	sample12037_k97_173540_10	sample12037_k97_173540	17627	19987	-	0	sample12037_k97_173540_10	susC		iron complex outermembrane recepter protein
MAG196	PUL22	sample12037_k97_285738_35	sample12037_k97_285738	45563	47248	-	25576	sample12037_k97_285738_35		GH32	fructan beta-fructosidase [EC:3.2.1.80]
MAG196	PUL22	sample12037_k97_285738_36	sample12037_k97_285738	47283	49019	-	35	sample12037_k97_285738_36	susD		starch-binding outer membrane protein, SusD/RagB family
MAG196	PUL22	sample12037_k97_285738_37	sample12037_k97_285738	49056	52172	-	37	sample12037_k97_285738_37	susC
MAG196	PUL23	sample12037_k97_41246_5	sample12037_k97_41246	4501	7779	+	-47671	sample12037_k97_41246_5	susC
MAG196	PUL23	sample12037_k97_41246_6	sample12037_k97_41246	7800	9509	+	21	sample12037_k97_41246_6	susD		starch-binding outer membrane protein, SusD/RagB family
MAG196	PUL24	sample12037_k97_422705_1	sample12037_k97_422705	2	1459	-	-9507	sample12037_k97_422705_1	susD		starch-binding outer membrane protein, SusD/RagB family
MAG196	PUL24	sample12037_k97_422705_2	sample12037_k97_422705	1501	4539	-	42	sample12037_k97_422705_2	susC		TonB-dependent starch-binding outer membrane protein SusC
MAG196	PUL24	sample12037_k97_422705_3	sample12037_k97_422705	4989	7031	+	450	sample12037_k97_422705_3		GH13	alpha-amylase [EC:3.2.1.1]
MAG196	PUL25	sample12037_k97_464397_6	sample12037_k97_464397	5758	9102	+	-1273	sample12037_k97_464397_6	susC
MAG196	PUL25	sample12037_k97_464397_7	sample12037_k97_464397	9131	11392	+	29	sample12037_k97_464397_7	susD		starch-binding outer membrane protein, SusD/RagB family
MAG196	PUL26	sample12037_k97_524931_15	sample12037_k97_524931	17318	20563	+	5926	sample12037_k97_524931_15	susC
MAG196	PUL26	sample12037_k97_524931_16	sample12037_k97_524931	20577	22544	+	14	sample12037_k97_524931_16	susD		starch-binding outer membrane protein, SusD/RagB family
MAG196	PUL26	sample12037_k97_524931_17	sample12037_k97_524931	22605	24227	+	61	sample12037_k97_524931_17
MAG196	PUL26	sample12037_k97_524931_18	sample12037_k97_524931	24311	25813	+	84	sample12037_k97_524931_18		GH28
MAG196	PUL27	sample12037_k97_559194_5	sample12037_k97_559194	3409	4608	-	-22404	sample12037_k97_559194_5	susD
MAG196	PUL27	sample12037_k97_559194_6	sample12037_k97_559194	4656	7256	-	48	sample12037_k97_559194_6	susC
MAG196	PUL27	sample12037_k97_559194_7	sample12037_k97_559194	7731	7976	+	475	sample12037_k97_559194_7
MAG196	PUL27	sample12037_k97_559194_8	sample12037_k97_559194	8060	9814	+	84	sample12037_k97_559194_8		GH20	hexosaminidase [EC:3.2.1.52]
MAG196	PUL28	sample12037_k97_564162_23	sample12037_k97_564162	27749	31138	+	17935	sample12037_k97_564162_23	susC
MAG196	PUL28	sample12037_k97_564162_24	sample12037_k97_564162	31169	32920	+	31	sample12037_k97_564162_24	susD		starch-binding outer membrane protein, SusD/RagB family
MAG196	PUL28	sample12037_k97_564162_25	sample12037_k97_564162	32936	34999	+	16	sample12037_k97_564162_25
MAG196	PUL28	sample12037_k97_564162_26	sample12037_k97_564162	35036	36718	+	37	sample12037_k97_564162_26
MAG196	PUL28	sample12037_k97_564162_27	sample12037_k97_564162	36724	40029	+	6	sample12037_k97_564162_27	susC
MAG196	PUL28	sample12037_k97_564162_28	sample12037_k97_564162	40041	41873	+	12	sample12037_k97_564162_28			starch-binding outer membrane protein, SusD/RagB family
MAG196	PUL28	sample12037_k97_564162_29	sample12037_k97_564162	42123	45026	+	250	sample12037_k97_564162_29
MAG196	PUL28	sample12037_k97_564162_30	sample12037_k97_564162	45305	49861	+	279	sample12037_k97_564162_30		PL11
MAG196	PUL29	sample12037_k97_594483_6	sample12037_k97_594483	6697	9645	-	-43164	sample12037_k97_594483_6		GH31	alpha-D-xyloside xylohydrolase [EC:3.2.1.177]
MAG196	PUL29	sample12037_k97_594483_7	sample12037_k97_594483	9669	11435	-	24	sample12037_k97_594483_7		GH5	endoglucanase [EC:3.2.1.4]
MAG196	PUL29	sample12037_k97_594483_8	sample12037_k97_594483	11525	13642	-	90	sample12037_k97_594483_8
MAG196	PUL29	sample12037_k97_594483_9	sample12037_k97_594483	13667	15469	-	25	sample12037_k97_594483_9
MAG196	PUL29	sample12037_k97_594483_10	sample12037_k97_594483	15577	17292	-	108	sample12037_k97_594483_10	susD		starch-binding outer membrane protein, SusD/RagB family
MAG196	PUL29	sample12037_k97_594483_11	sample12037_k97_594483	17314	20454	-	22	sample12037_k97_594483_11	susC
MAG196	PUL29	sample12037_k97_594483_12	sample12037_k97_594483	20913	21650	-	459	sample12037_k97_594483_12
MAG196	PUL29	sample12037_k97_594483_13	sample12037_k97_594483	21643	22881	-	-7	sample12037_k97_594483_13
MAG196	PUL29	sample12037_k97_594483_14	sample12037_k97_594483	23195	25501	-	314	sample12037_k97_594483_14		GH105
MAG196	PUL29	sample12037_k97_594483_15	sample12037_k97_594483	25572	26363	-	71	sample12037_k97_594483_15			gluconate 5-dehydrogenase [EC:1.1.1.69]
MAG196	PUL29	sample12037_k97_594483_16	sample12037_k97_594483	26487	27458	-	124	sample12037_k97_594483_16			4-deoxy-L-threo-5-hexosulose-uronate ketol-isomerase [EC:5.3.1.17]
MAG196	PUL29	sample12037_k97_594483_17	sample12037_k97_594483	27480	28937	-	22	sample12037_k97_594483_17			PTS system, galactitol-specific IIC component
MAG196	PUL29	sample12037_k97_594483_18	sample12037_k97_594483	29183	30937	-	246	sample12037_k97_594483_18		GH43
MAG196	PUL30	sample12037_k97_71104_15	sample12037_k97_71104	13307	16891	-	-17630	sample12037_k97_71104_15		GH43
MAG196	PUL30	sample12037_k97_71104_16	sample12037_k97_71104	16942	18897	-	51	sample12037_k97_71104_16		CE1;CE6
MAG196	PUL30	sample12037_k97_71104_17	sample12037_k97_71104	19273	20958	-	376	sample12037_k97_71104_17		GH10
MAG196	PUL30	sample12037_k97_71104_18	sample12037_k97_71104	20973	21947	-	15	sample12037_k97_71104_18
MAG196	PUL30	sample12037_k97_71104_19	sample12037_k97_71104	22038	23819	-	91	sample12037_k97_71104_19	susD		starch-binding outer membrane protein, SusD/RagB family
MAG196	PUL30	sample12037_k97_71104_20	sample12037_k97_71104	23833	26631	-	14	sample12037_k97_71104_20	susC
MAG196	PUL30	sample12037_k97_71104_21	sample12037_k97_71104	26695	28644	-	64	sample12037_k97_71104_21	susD
MAG196	PUL30	sample12037_k97_71104_22	sample12037_k97_71104	28644	31775	-	0	sample12037_k97_71104_22	susC
MAG196	PUL30	sample12037_k97_71104_23	sample12037_k97_71104	31905	32123	+	130	sample12037_k97_71104_23
MAG196	PUL30	sample12037_k97_71104_24	sample12037_k97_71104	32140	36204	-	17	sample12037_k97_71104_24
MAG196	PUL30	sample12037_k97_71104_25	sample12037_k97_71104	36633	36794	-	429	sample12037_k97_71104_25
MAG196	PUL30	sample12037_k97_71104_26	sample12037_k97_71104	37046	38725	+	252	sample12037_k97_71104_26		GH43	alpha-N-arabinofuranosidase [EC:3.2.1.55]
MAG196	PUL30	sample12037_k97_71104_27	sample12037_k97_71104	38769	40355	+	44	sample12037_k97_71104_27		GH43
MAG196	PUL31	sample12037_k97_73392_1	sample12037_k97_73392	286	1737	-	-40069	sample12037_k97_73392_1		GH28
MAG196	PUL31	sample12037_k97_73392_2	sample12037_k97_73392	1972	3666	+	235	sample12037_k97_73392_2
MAG196	PUL31	sample12037_k97_73392_3	sample12037_k97_73392	3877	4749	+	211	sample12037_k97_73392_3
MAG196	PUL31	sample12037_k97_73392_4	sample12037_k97_73392	4775	5245	-	26	sample12037_k97_73392_4
MAG196	PUL31	sample12037_k97_73392_5	sample12037_k97_73392	5423	8533	+	178	sample12037_k97_73392_5	susC
MAG196	PUL31	sample12037_k97_73392_6	sample12037_k97_73392	8553	10352	+	20	sample12037_k97_73392_6	susD		starch-binding outer membrane protein, SusD/RagB family
MAG196	PUL31	sample12037_k97_73392_7	sample12037_k97_73392	10450	11559	+	98	sample12037_k97_73392_7
MAG196	PUL31	sample12037_k97_73392_8	sample12037_k97_73392	11556	13013	+	-3	sample12037_k97_73392_8		GH43	arabinan endo-1,5-alpha-L-arabinosidase [EC:3.2.1.99]
MAG196	PUL31	sample12037_k97_73392_9	sample12037_k97_73392	13069	15573	-	56	sample12037_k97_73392_9		PL11
MAG196	PUL31	sample12037_k97_73392_10	sample12037_k97_73392	15830	18823	+	257	sample12037_k97_73392_10		GH2
MAG196	PUL32	sample12037_k97_92367_19	sample12037_k97_92367	21234	23018	-	2411	sample12037_k97_92367_19		GH43;CBM61
MAG196	PUL32	sample12037_k97_92367_20	sample12037_k97_92367	23038	24057	-	20	sample12037_k97_92367_20		GH53
MAG196	PUL32	sample12037_k97_92367_21	sample12037_k97_92367	24072	25700	-	15	sample12037_k97_92367_21	susD		starch-binding outer membrane protein, SusD/RagB family
MAG196	PUL32	sample12037_k97_92367_22	sample12037_k97_92367	25732	28857	-	32	sample12037_k97_92367_22	susC
MAG196	PUL32	sample12037_k97_92367_23	sample12037_k97_92367	29043	30653	+	186	sample12037_k97_92367_23			para-nitrobenzyl esterase [EC:3.1.1.-]
MAG196	PUL32	sample12037_k97_92367_24	sample12037_k97_92367	30689	34096	-	36	sample12037_k97_92367_24
MAG196	PUL32	sample12037_k97_92367_25	sample12037_k97_92367	34270	36618	+	174	sample12037_k97_92367_25		GH35
MAG196	PUL33	sample12037_k97_97445_29	sample12037_k97_97445	36500	39811	+	-118	sample12037_k97_97445_29	susC
MAG196	PUL33	sample12037_k97_97445_30	sample12037_k97_97445	39863	41611	+	52	sample12037_k97_97445_30	susD		starch-binding outer membrane protein, SusD/RagB family
MAG196	PUL34	sample12037_k97_9995_2	sample12037_k97_9995	1141	3198	-	-40470	sample12037_k97_9995_2		GH13	1,4-alpha-glucan branching enzyme [EC:2.4.1.18]
MAG196	PUL34	sample12037_k97_9995_3	sample12037_k97_9995	3257	4384	-	59	sample12037_k97_9995_3
MAG196	PUL34	sample12037_k97_9995_4	sample12037_k97_9995	4552	5301	+	168	sample12037_k97_9995_4			3-deoxy-manno-octulosonate cytidylyltransferase (CMP-KDO synthetase) [EC:2.7.7.38]
MAG196	PUL34	sample12037_k97_9995_5	sample12037_k97_9995	5369	6892	-	68	sample12037_k97_9995_5		GH53	arabinogalactan endo-1,4-beta-galactosidase [EC:3.2.1.89]
MAG196	PUL34	sample12037_k97_9995_6	sample12037_k97_9995	6982	9153	-	90	sample12037_k97_9995_6
MAG196	PUL34	sample12037_k97_9995_7	sample12037_k97_9995	9348	10514	+	195	sample12037_k97_9995_7
MAG196	PUL34	sample12037_k97_9995_8	sample12037_k97_9995	10526	11758	+	12	sample12037_k97_9995_8			uncharacterized protein
MAG196	PUL34	sample12037_k97_9995_9	sample12037_k97_9995	11766	13169	+	8	sample12037_k97_9995_9
MAG196	PUL34	sample12037_k97_9995_10	sample12037_k97_9995	13265	16687	-	96	sample12037_k97_9995_10		GH92
MAG196	PUL34	sample12037_k97_9995_11	sample12037_k97_9995	16808	19255	-	121	sample12037_k97_9995_11		GH92
MAG196	PUL34	sample12037_k97_9995_12	sample12037_k97_9995	19470	21089	-	215	sample12037_k97_9995_12	susD		starch-binding outer membrane protein, SusD/RagB family
MAG196	PUL34	sample12037_k97_9995_13	sample12037_k97_9995	21126	24155	-	37	sample12037_k97_9995_13	susC
MAG196	PUL34	sample12037_k97_9995_14	sample12037_k97_9995	24238	25560	-	83	sample12037_k97_9995_14		GH28
MAG196	PUL35	sample12236_k97_102785_3	sample12236_k97_102785	1114	4245	+	-24446	sample12236_k97_102785_3	susC
MAG196	PUL35	sample12236_k97_102785_4	sample12236_k97_102785	4245	6194	+	0	sample12236_k97_102785_4	susD
MAG196	PUL35	sample12236_k97_102785_5	sample12236_k97_102785	6258	9056	+	64	sample12236_k97_102785_5	susC
MAG196	PUL35	sample12236_k97_102785_6	sample12236_k97_102785	9070	10851	+	14	sample12236_k97_102785_6	susD		starch-binding outer membrane protein, SusD/RagB family
MAG196	PUL35	sample12236_k97_102785_7	sample12236_k97_102785	10942	11916	+	91	sample12236_k97_102785_7
MAG196	PUL35	sample12236_k97_102785_8	sample12236_k97_102785	11931	13616	+	15	sample12236_k97_102785_8		GH10
MAG196	PUL35	sample12236_k97_102785_9	sample12236_k97_102785	13992	15947	+	376	sample12236_k97_102785_9		CE1;CE6
MAG196	PUL35	sample12236_k97_102785_10	sample12236_k97_102785	15998	19582	+	51	sample12236_k97_102785_10		GH43
MAG196	PUL36	sample12236_k97_102931_1	sample12236_k97_102931	260	1945	-	-19322	sample12236_k97_102931_1		GH32	fructan beta-fructosidase [EC:3.2.1.80]
MAG196	PUL36	sample12236_k97_102931_2	sample12236_k97_102931	1980	3716	-	35	sample12236_k97_102931_2	susD		starch-binding outer membrane protein, SusD/RagB family
MAG196	PUL36	sample12236_k97_102931_3	sample12236_k97_102931	3753	6869	-	37	sample12236_k97_102931_3	susC
MAG196	PUL37	sample12236_k97_188444_3	sample12236_k97_188444	1718	3979	-	-5151	sample12236_k97_188444_3	susD		starch-binding outer membrane protein, SusD/RagB family
MAG196	PUL37	sample12236_k97_188444_4	sample12236_k97_188444	4008	7352	-	29	sample12236_k97_188444_4	susC
MAG196	PUL38	sample12236_k97_18847_11	sample12236_k97_18847	15788	20344	-	8436	sample12236_k97_18847_11		PL11
MAG196	PUL38	sample12236_k97_18847_12	sample12236_k97_18847	20623	23526	-	279	sample12236_k97_18847_12
MAG196	PUL38	sample12236_k97_18847_13	sample12236_k97_18847	23776	25608	-	250	sample12236_k97_18847_13			starch-binding outer membrane protein, SusD/RagB family
MAG196	PUL38	sample12236_k97_18847_14	sample12236_k97_18847	25620	28925	-	12	sample12236_k97_18847_14	susC
MAG196	PUL38	sample12236_k97_18847_15	sample12236_k97_18847	28931	30613	-	6	sample12236_k97_18847_15
MAG196	PUL38	sample12236_k97_18847_16	sample12236_k97_18847	30650	32713	-	37	sample12236_k97_18847_16
MAG196	PUL38	sample12236_k97_18847_17	sample12236_k97_18847	32729	34480	-	16	sample12236_k97_18847_17	susD		starch-binding outer membrane protein, SusD/RagB family
MAG196	PUL38	sample12236_k97_18847_18	sample12236_k97_18847	34511	37900	-	31	sample12236_k97_18847_18	susC
MAG196	PUL39	sample12236_k97_189369_2	sample12236_k97_189369	637	3747	+	-37263	sample12236_k97_189369_2	susC
MAG196	PUL39	sample12236_k97_189369_3	sample12236_k97_189369	3767	5566	+	20	sample12236_k97_189369_3	susD		starch-binding outer membrane protein, SusD/RagB family
MAG196	PUL39	sample12236_k97_189369_4	sample12236_k97_189369	5664	6773	+	98	sample12236_k97_189369_4
MAG196	PUL39	sample12236_k97_189369_5	sample12236_k97_189369	6770	8227	+	-3	sample12236_k97_189369_5		GH43	arabinan endo-1,5-alpha-L-arabinosidase [EC:3.2.1.99]
MAG196	PUL39	sample12236_k97_189369_6	sample12236_k97_189369	8283	10787	-	56	sample12236_k97_189369_6		PL11
MAG196	PUL39	sample12236_k97_189369_7	sample12236_k97_189369	11044	14037	+	257	sample12236_k97_189369_7		GH2
MAG196	PUL40	sample12236_k97_309074_4	sample12236_k97_309074	4708	8010	+	-9329	sample12236_k97_309074_4	susC
MAG196	PUL40	sample12236_k97_309074_5	sample12236_k97_309074	8032	10044	+	22	sample12236_k97_309074_5	susD		starch-binding outer membrane protein, SusD/RagB family
MAG196	PUL40	sample12236_k97_309074_6	sample12236_k97_309074	10208	12673	+	164	sample12236_k97_309074_6		CBM62
MAG196	PUL41	sample12236_k97_341745_1	sample12236_k97_341745	233	3358	+	-12440	sample12236_k97_341745_1	susC
MAG196	PUL41	sample12236_k97_341745_2	sample12236_k97_341745	3390	5018	+	32	sample12236_k97_341745_2	susD		starch-binding outer membrane protein, SusD/RagB family
MAG196	PUL41	sample12236_k97_341745_3	sample12236_k97_341745	5033	6052	+	15	sample12236_k97_341745_3		GH53
MAG196	PUL41	sample12236_k97_341745_4	sample12236_k97_341745	6072	7856	+	20	sample12236_k97_341745_4		GH43;CBM61
MAG196	PUL42	sample12236_k97_459453_2	sample12236_k97_459453	644	3784	+	-7212	sample12236_k97_459453_2	susC
MAG196	PUL42	sample12236_k97_459453_3	sample12236_k97_459453	3806	5521	+	22	sample12236_k97_459453_3	susD		starch-binding outer membrane protein, SusD/RagB family
MAG196	PUL43	sample12236_k97_460504_3	sample12236_k97_460504	925	4203	+	-4596	sample12236_k97_460504_3	susC
MAG196	PUL43	sample12236_k97_460504_4	sample12236_k97_460504	4224	5933	+	21	sample12236_k97_460504_4	susD		starch-binding outer membrane protein, SusD/RagB family
MAG196	PUL44	sample12236_k97_478901_14	sample12236_k97_478901	18610	20358	-	12677	sample12236_k97_478901_14	susD		starch-binding outer membrane protein, SusD/RagB family
MAG196	PUL44	sample12236_k97_478901_15	sample12236_k97_478901	20410	23721	-	52	sample12236_k97_478901_15	susC
MAG196	PUL45	sample12236_k97_89941_10	sample12236_k97_89941	9986	13231	+	-13735	sample12236_k97_89941_10	susC
MAG196	PUL45	sample12236_k97_89941_11	sample12236_k97_89941	13245	15212	+	14	sample12236_k97_89941_11	susD		starch-binding outer membrane protein, SusD/RagB family
MAG196	PUL45	sample12236_k97_89941_12	sample12236_k97_89941	15273	16895	+	61	sample12236_k97_89941_12
MAG196	PUL45	sample12236_k97_89941_13	sample12236_k97_89941	16979	18481	+	84	sample12236_k97_89941_13		GH28
MAG196	PUL46	sample12236_k97_94884_1	sample12236_k97_94884	1	1638	+	-18480	sample12236_k97_94884_1	susC		TonB-dependent starch-binding outer membrane protein SusC
MAG196	PUL46	sample12236_k97_94884_2	sample12236_k97_94884	1680	3200	+	42	sample12236_k97_94884_2	susD		starch-binding outer membrane protein, SusD/RagB family
MAG196	PUL47	sample12236_k97_98133_1	sample12236_k97_98133	1	1251	-	-3199	sample12236_k97_98133_1	susD		starch-binding outer membrane protein, SusD/RagB family
MAG196	PUL47	sample12236_k97_98133_2	sample12236_k97_98133	1287	4526	-	36	sample12236_k97_98133_2	susC
MAG196	PUL47	sample12236_k97_98133_3	sample12236_k97_98133	4573	6234	-	47	sample12236_k97_98133_3
MAG196	PUL47	sample12236_k97_98133_4	sample12236_k97_98133	6297	8351	-	63	sample12236_k97_98133_4
MAG196	PUL47	sample12236_k97_98133_5	sample12236_k97_98133	8405	10144	-	54	sample12236_k97_98133_5	susD		starch-binding outer membrane protein, SusD/RagB family
MAG196	PUL47	sample12236_k97_98133_6	sample12236_k97_98133	10164	13484	-	20	sample12236_k97_98133_6	susC
MAG196	PUL48	sample13169_k97_203336_1	sample13169_k97_203336	3	1628	+	-13481	sample13169_k97_203336_1	susC		TonB-dependent starch-binding outer membrane protein SusC
MAG196	PUL48	sample13169_k97_203336_2	sample13169_k97_203336	1670	3331	+	42	sample13169_k97_203336_2	susD		starch-binding outer membrane protein, SusD/RagB family
MAG196	PUL49	sample5_k97_413985_7	sample5_k97_413985	7358	10636	+	4027	sample5_k97_413985_7	susC
MAG196	PUL49	sample5_k97_413985_8	sample5_k97_413985	10657	12366	+	21	sample5_k97_413985_8	susD		starch-binding outer membrane protein, SusD/RagB family
MAG196	PUL50	sample5_k97_434019_1	sample5_k97_434019	1	1242	+	-12365	sample5_k97_434019_1	susC		iron complex outermembrane recepter protein
MAG196	PUL50	sample5_k97_434019_2	sample5_k97_434019	1242	1901	+	0	sample5_k97_434019_2			thiamine pyrophosphokinase [EC:2.7.6.2]
MAG196	PUL50	sample5_k97_434019_3	sample5_k97_434019	1975	2562	+	74	sample5_k97_434019_3			nicotinamide mononucleotide transporter
MAG196	PUL50	sample5_k97_434019_4	sample5_k97_434019	2876	5503	+	314	sample5_k97_434019_4
MAG196	PUL50	sample5_k97_434019_5	sample5_k97_434019	5507	8827	+	4	sample5_k97_434019_5	susC
MAG196	PUL50	sample5_k97_434019_6	sample5_k97_434019	8847	10586	+	20	sample5_k97_434019_6	susD		starch-binding outer membrane protein, SusD/RagB family
MAG196	PUL50	sample5_k97_434019_7	sample5_k97_434019	10640	12694	+	54	sample5_k97_434019_7
MAG196	PUL50	sample5_k97_434019_8	sample5_k97_434019	12757	14418	+	63	sample5_k97_434019_8
MAG196	PUL50	sample5_k97_434019_9	sample5_k97_434019	14465	17704	+	47	sample5_k97_434019_9	susC
MAG196	PUL50	sample5_k97_434019_10	sample5_k97_434019	17740	19560	+	36	sample5_k97_434019_10	susD		starch-binding outer membrane protein, SusD/RagB family
MAG208	PUL1	C4_89_k97_104222_1	C4_89_k97_104222	3	1652	+	0	C4_89_k97_104222_1	susC
MAG208	PUL1	C4_89_k97_104222_2	C4_89_k97_104222	1688	3427	+	36	C4_89_k97_104222_2	susD		starch-binding outer membrane protein, SusD/RagB family
MAG208	PUL1	C4_89_k97_104222_3	C4_89_k97_104222	3459	4877	+	32	C4_89_k97_104222_3
MAG208	PUL1	C4_89_k97_104222_4	C4_89_k97_104222	4899	7307	+	22	C4_89_k97_104222_4		GH10	endo-1,4-beta-xylanase [EC:3.2.1.8]
MAG208	PUL2	C4_89_k97_157886_1	C4_89_k97_157886	3	1907	+	-7304	C4_89_k97_157886_1	susC
MAG208	PUL2	C4_89_k97_157886_2	C4_89_k97_157886	1921	3435	+	14	C4_89_k97_157886_2	susD		starch-binding outer membrane protein, SusD/RagB family
MAG208	PUL2	C4_89_k97_157886_3	C4_89_k97_157886	3464	5893	+	29	C4_89_k97_157886_3
MAG208	PUL2	C4_89_k97_157886_4	C4_89_k97_157886	5919	7025	+	26	C4_89_k97_157886_4		GH16
MAG208	PUL2	C4_89_k97_157886_5	C4_89_k97_157886	7036	8118	+	11	C4_89_k97_157886_5		GH3	beta-glucosidase [EC:3.2.1.21]
MAG208	PUL3	C4_89_k97_41743_1	C4_89_k97_41743	24	1556	-	-8094	C4_89_k97_41743_1		GH5
MAG208	PUL3	C4_89_k97_41743_2	C4_89_k97_41743	1579	3219	-	23	C4_89_k97_41743_2
MAG208	PUL3	C4_89_k97_41743_3	C4_89_k97_41743	3260	5044	-	41	C4_89_k97_41743_3	susD		starch-binding outer membrane protein, SusD/RagB family
MAG208	PUL3	C4_89_k97_41743_4	C4_89_k97_41743	5062	7734	-	18	C4_89_k97_41743_4	susC
MAG208	PUL4	C4_89_k97_420232_6	C4_89_k97_420232	4882	7989	+	-2852	C4_89_k97_420232_6	susC
MAG208	PUL4	C4_89_k97_420232_7	C4_89_k97_420232	8030	9745	+	41	C4_89_k97_420232_7	susD		starch-binding outer membrane protein, SusD/RagB family
MAG208	PUL5	C4_89_k97_446107_1	C4_89_k97_446107	3	1526	-	-9742	C4_89_k97_446107_1	susD		starch-binding outer membrane protein, SusD/RagB family
MAG208	PUL5	C4_89_k97_446107_2	C4_89_k97_446107	1547	4798	-	21	C4_89_k97_446107_2	susC
MAG208	PUL6	C6_45_k97_412232_2	C6_45_k97_412232	883	2835	+	-3915	C6_45_k97_412232_2	susD		starch-binding outer membrane protein, SusD/RagB family
MAG208	PUL6	C6_45_k97_412232_3	C6_45_k97_412232	3113	6253	+	278	C6_45_k97_412232_3	susC
MAG208	PUL7	C6_86_k97_426318_1	C6_86_k97_426318	32	3325	+	-6221	C6_86_k97_426318_1	susC
MAG208	PUL7	C6_86_k97_426318_2	C6_86_k97_426318	3371	5029	+	46	C6_86_k97_426318_2	susD		starch-binding outer membrane protein, SusD/RagB family
MAG208	PUL8	C6_86_k97_745078_1	C6_86_k97_745078	2	727	-	-5027	C6_86_k97_745078_1	susD		starch-binding outer membrane protein, SusD/RagB family
MAG208	PUL8	C6_86_k97_745078_2	C6_86_k97_745078	759	3851	-	32	C6_86_k97_745078_2	susC
MAG208	PUL9	C7_42_k97_472861_1	C7_42_k97_472861	3	3026	+	-3848	C7_42_k97_472861_1	susC
MAG208	PUL9	C7_42_k97_472861_2	C7_42_k97_472861	3042	4844	+	16	C7_42_k97_472861_2	susD		starch-binding outer membrane protein, SusD/RagB family
MAG208	PUL10	C7_57_k97_323602_1	C7_57_k97_323602	1	735	-	-4843	C7_57_k97_323602_1	susD		starch-binding outer membrane protein, SusD/RagB family
MAG208	PUL10	C7_57_k97_323602_2	C7_57_k97_323602	767	3859	-	32	C7_57_k97_323602_2	susC
MAG208	PUL11	C7_67_k97_41676_4	C7_67_k97_41676	2759	4348	-	-1100	C7_67_k97_41676_4	susD		starch-binding outer membrane protein, SusD/RagB family
MAG208	PUL11	C7_67_k97_41676_5	C7_67_k97_41676	4380	7472	-	32	C7_67_k97_41676_5	susC
MAG208	PUL12	C7_67_k97_7788_1	C7_67_k97_7788	3	1580	+	-7469	C7_67_k97_7788_1	susC
MAG208	PUL12	C7_67_k97_7788_2	C7_67_k97_7788	1594	3321	+	14	C7_67_k97_7788_2	susD		starch-binding outer membrane protein, SusD/RagB family
MAG208	PUL12	C7_67_k97_7788_3	C7_67_k97_7788	3354	4751	+	33	C7_67_k97_7788_3
MAG208	PUL12	C7_67_k97_7788_4	C7_67_k97_7788	4758	6338	+	7	C7_67_k97_7788_4		GH32	beta-fructofuranosidase [EC:3.2.1.26]
MAG208	PUL13	C8_33_k97_162383_1	C8_33_k97_162383	1	1851	+	-6337	C8_33_k97_162383_1	susD		starch-binding outer membrane protein, SusD/RagB family
MAG208	PUL13	C8_33_k97_162383_2	C8_33_k97_162383	2129	5269	+	278	C8_33_k97_162383_2	susC
MAG208	PUL13	C8_33_k97_162383_3	C8_33_k97_162383	5298	6338	+	29	C8_33_k97_162383_3	susD		starch-binding outer membrane protein, SusD/RagB family
MAG208	PUL14	C8_36_k97_307489_3	C8_36_k97_307489	2710	4425	-	-3628	C8_36_k97_307489_3	susD		starch-binding outer membrane protein, SusD/RagB family
MAG208	PUL14	C8_36_k97_307489_4	C8_36_k97_307489	4473	7580	-	48	C8_36_k97_307489_4	susC
MAG208	PUL15	C8_36_k97_397271_19	C8_36_k97_397271	25634	27319	+	18054	C8_36_k97_397271_19		GH35
MAG208	PUL15	C8_36_k97_397271_20	C8_36_k97_397271	27436	30528	+	117	C8_36_k97_397271_20	susC
MAG208	PUL15	C8_36_k97_397271_21	C8_36_k97_397271	30541	32493	+	13	C8_36_k97_397271_21	susD		starch-binding outer membrane protein, SusD/RagB family
MAG208	PUL15	C8_36_k97_397271_22	C8_36_k97_397271	32771	34012	+	278	C8_36_k97_397271_22	susC
MAG208	PUL16	C8_36_k97_496410_16	C8_36_k97_496410	12291	15383	+	-21721	C8_36_k97_496410_16	susC
MAG208	PUL16	C8_36_k97_496410_17	C8_36_k97_496410	15415	16746	+	32	C8_36_k97_496410_17	susD		starch-binding outer membrane protein, SusD/RagB family
MAG208	PUL17	C8_36_k97_567483_1	C8_36_k97_567483	244	1776	-	-16502	C8_36_k97_567483_1		GH5
MAG208	PUL17	C8_36_k97_567483_2	C8_36_k97_567483	1799	3439	-	23	C8_36_k97_567483_2
MAG208	PUL17	C8_36_k97_567483_3	C8_36_k97_567483	3480	5264	-	41	C8_36_k97_567483_3	susD		starch-binding outer membrane protein, SusD/RagB family
MAG208	PUL17	C8_36_k97_567483_4	C8_36_k97_567483	5282	8497	-	18	C8_36_k97_567483_4	susC
MAG208	PUL18	sample10_k97_65668_1	sample10_k97_65668	2	2176	+	-8495	sample10_k97_65668_1	susC
MAG208	PUL18	sample10_k97_65668_2	sample10_k97_65668	2205	3359	+	29	sample10_k97_65668_2	susD		starch-binding outer membrane protein, SusD/RagB family
MAG208	PUL19	sample10214_k97_101572_3	sample10214_k97_101572	2127	3656	-	-1232	sample10214_k97_101572_3		GH5
MAG208	PUL19	sample10214_k97_101572_4	sample10214_k97_101572	3679	5319	-	23	sample10214_k97_101572_4
MAG208	PUL19	sample10214_k97_101572_5	sample10214_k97_101572	5360	7144	-	41	sample10214_k97_101572_5	susD		starch-binding outer membrane protein, SusD/RagB family
MAG208	PUL19	sample10214_k97_101572_6	sample10214_k97_101572	7162	9951	-	18	sample10214_k97_101572_6	susC
MAG208	PUL20	sample10214_k97_28553_1	sample10214_k97_28553	1	3192	+	-9950	sample10214_k97_28553_1	susC
MAG208	PUL20	sample10214_k97_28553_2	sample10214_k97_28553	3221	5065	+	29	sample10214_k97_28553_2	susD		starch-binding outer membrane protein, SusD/RagB family
MAG208	PUL21	sample10214_k97_631224_1	sample10214_k97_631224	1	1101	+	-5064	sample10214_k97_631224_1		CE8
MAG208	PUL21	sample10214_k97_631224_2	sample10214_k97_631224	1308	4559	+	207	sample10214_k97_631224_2	susC
MAG208	PUL21	sample10214_k97_631224_3	sample10214_k97_631224	4580	5998	+	21	sample10214_k97_631224_3	susD		starch-binding outer membrane protein, SusD/RagB family
MAG208	PUL22	sample11118_k97_436199_1	sample11118_k97_436199	1	945	+	-5997	sample11118_k97_436199_1	susD		starch-binding outer membrane protein, SusD/RagB family
MAG208	PUL22	sample11118_k97_436199_2	sample11118_k97_436199	1251	1769	+	306	sample11118_k97_436199_2	susC
MAG208	PUL23	sample11118_k97_72675_3	sample11118_k97_72675	2493	4289	-	724	sample11118_k97_72675_3	susD		starch-binding outer membrane protein, SusD/RagB family
MAG208	PUL23	sample11118_k97_72675_4	sample11118_k97_72675	4309	7161	-	20	sample11118_k97_72675_4	susC
MAG208	PUL23	sample11118_k97_72675_5	sample11118_k97_72675	7200	8642	-	39	sample11118_k97_72675_5	susD		starch-binding outer membrane protein, SusD/RagB family
MAG208	PUL24	sample12004_k97_240053_1	sample12004_k97_240053	380	3667	+	-8262	sample12004_k97_240053_1	susC
MAG208	PUL24	sample12004_k97_240053_2	sample12004_k97_240053	3705	5336	+	38	sample12004_k97_240053_2	susD		starch-binding outer membrane protein, SusD/RagB family
MAG208	PUL25	sample12004_k97_355349_1	sample12004_k97_355349	2	1396	-	-5334	sample12004_k97_355349_1	susC
MAG208	PUL25	sample12004_k97_355349_2	sample12004_k97_355349	1674	3626	-	278	sample12004_k97_355349_2	susD		starch-binding outer membrane protein, SusD/RagB family
MAG208	PUL25	sample12004_k97_355349_3	sample12004_k97_355349	3639	6731	-	13	sample12004_k97_355349_3	susC
MAG208	PUL25	sample12004_k97_355349_4	sample12004_k97_355349	6848	8533	-	117	sample12004_k97_355349_4		GH35
MAG208	PUL26	sample12004_k97_599742_1	sample12004_k97_599742	1	1197	-	-8532	sample12004_k97_599742_1	susC
MAG208	PUL26	sample12004_k97_599742_2	sample12004_k97_599742	1239	3233	-	42	sample12004_k97_599742_2	susD
MAG208	PUL27	sample12037_k97_126203_5	sample12037_k97_126203	3854	6901	+	621	sample12037_k97_126203_5	susC
MAG208	PUL27	sample12037_k97_126203_6	sample12037_k97_126203	6921	8321	+	20	sample12037_k97_126203_6	susD		starch-binding outer membrane protein, SusD/RagB family
MAG208	PUL27	sample12037_k97_126203_7	sample12037_k97_126203	8468	8593	+	147	sample12037_k97_126203_7
MAG208	PUL27	sample12037_k97_126203_8	sample12037_k97_126203	8628	9161	+	35	sample12037_k97_126203_8	susC
MAG208	PUL28	sample12037_k97_39309_1	sample12037_k97_39309	3	2939	+	-9158	sample12037_k97_39309_1	susC
MAG208	PUL28	sample12037_k97_39309_2	sample12037_k97_39309	2981	4762	+	42	sample12037_k97_39309_2	susD		starch-binding outer membrane protein, SusD/RagB family
MAG208	PUL29	sample12141_k97_232691_1	sample12141_k97_232691	1	1440	+	-4761	sample12141_k97_232691_1	susC
MAG208	PUL29	sample12141_k97_232691_2	sample12141_k97_232691	1453	3405	+	13	sample12141_k97_232691_2	susD		starch-binding outer membrane protein, SusD/RagB family
MAG208	PUL29	sample12141_k97_232691_3	sample12141_k97_232691	3683	6823	+	278	sample12141_k97_232691_3	susC
MAG208	PUL30	sample12141_k97_929581_2	sample12141_k97_929581	1125	2750	-	-5698	sample12141_k97_929581_2	susD		starch-binding outer membrane protein, SusD/RagB family
MAG208	PUL30	sample12141_k97_929581_3	sample12141_k97_929581	2790	6098	-	40	sample12141_k97_929581_3	susC
MAG208	PUL31	sample12172_k97_101165_2	sample12172_k97_101165	117	2957	-	-5981	sample12172_k97_101165_2	susC
MAG208	PUL31	sample12172_k97_101165_3	sample12172_k97_101165	3006	5105	-	49	sample12172_k97_101165_3	susD		starch-binding outer membrane protein, SusD/RagB family
MAG208	PUL32	sample12172_k97_125477_1	sample12172_k97_125477	3	764	-	-5102	sample12172_k97_125477_1	susD		starch-binding outer membrane protein, SusD/RagB family
MAG208	PUL32	sample12172_k97_125477_2	sample12172_k97_125477	784	3636	-	20	sample12172_k97_125477_2	susC
MAG208	PUL33	sample12172_k97_132140_1	sample12172_k97_132140	1	2133	+	-3635	sample12172_k97_132140_1	susC
MAG208	PUL33	sample12172_k97_132140_2	sample12172_k97_132140	2173	3711	+	40	sample12172_k97_132140_2	susD		starch-binding outer membrane protein, SusD/RagB family
MAG208	PUL34	sample12172_k97_293034_1	sample12172_k97_293034	3	1382	-	-3708	sample12172_k97_293034_1	susD		starch-binding outer membrane protein, SusD/RagB family
MAG208	PUL34	sample12172_k97_293034_2	sample12172_k97_293034	1395	4574	-	13	sample12172_k97_293034_2	susC
MAG208	PUL35	sample12172_k97_862248_3	sample12172_k97_862248	1029	2501	-	-3545	sample12172_k97_862248_3	susD
MAG208	PUL35	sample12172_k97_862248_4	sample12172_k97_862248	2520	5687	-	19	sample12172_k97_862248_4	susC
MAG208	PUL36	sample12205_k97_596762_3	sample12205_k97_596762	1375	4584	+	-4312	sample12205_k97_596762_3	susC
MAG208	PUL36	sample12205_k97_596762_4	sample12205_k97_596762	4598	6112	+	14	sample12205_k97_596762_4	susD		starch-binding outer membrane protein, SusD/RagB family
MAG208	PUL36	sample12205_k97_596762_5	sample12205_k97_596762	6141	8573	+	29	sample12205_k97_596762_5
MAG208	PUL36	sample12205_k97_596762_6	sample12205_k97_596762	8599	9705	+	26	sample12205_k97_596762_6		GH16
MAG208	PUL36	sample12205_k97_596762_7	sample12205_k97_596762	9716	11788	+	11	sample12205_k97_596762_7		GH3	beta-glucosidase [EC:3.2.1.21]
MAG208	PUL37	sample12236_k97_44491_2	sample12236_k97_44491	612	2426	-	-11176	sample12236_k97_44491_2	susD		starch-binding outer membrane protein, SusD/RagB family
MAG208	PUL37	sample12236_k97_44491_3	sample12236_k97_44491	2447	4462	-	21	sample12236_k97_44491_3	susC
MAG208	PUL38	sample12236_k97_445378_2	sample12236_k97_445378	234	2186	-	-4228	sample12236_k97_445378_2		GH43	arabinan endo-1,5-alpha-L-arabinosidase [EC:3.2.1.99]
MAG208	PUL38	sample12236_k97_445378_3	sample12236_k97_445378	2207	4177	-	21	sample12236_k97_445378_3
MAG208	PUL38	sample12236_k97_445378_4	sample12236_k97_445378	4202	5983	-	25	sample12236_k97_445378_4	susD		starch-binding outer membrane protein, SusD/RagB family
MAG208	PUL38	sample12236_k97_445378_5	sample12236_k97_445378	6025	8973	-	42	sample12236_k97_445378_5	susC
MAG208	PUL39	sample12268_k97_25097_7	sample12268_k97_25097	3946	5631	+	-5027	sample12268_k97_25097_7		GH35
MAG208	PUL39	sample12268_k97_25097_8	sample12268_k97_25097	5748	8840	+	117	sample12268_k97_25097_8	susC
MAG208	PUL39	sample12268_k97_25097_9	sample12268_k97_25097	8853	10805	+	13	sample12268_k97_25097_9	susD		starch-binding outer membrane protein, SusD/RagB family
MAG208	PUL40	sample12268_k97_371090_1	sample12268_k97_371090	1	1785	+	-10804	sample12268_k97_371090_1	susC
MAG208	PUL40	sample12268_k97_371090_2	sample12268_k97_371090	1806	2873	+	21	sample12268_k97_371090_2	susD		starch-binding outer membrane protein, SusD/RagB family
MAG208	PUL41	sample12268_k97_495550_1	sample12268_k97_495550	2	634	-	-2871	sample12268_k97_495550_1	susD		starch-binding outer membrane protein, SusD/RagB family
MAG208	PUL41	sample12268_k97_495550_2	sample12268_k97_495550	664	3804	-	30	sample12268_k97_495550_2	susC
MAG208	PUL42	sample12276_k97_133920_2	sample12276_k97_133920	1208	4537	+	-2596	sample12276_k97_133920_2	susC
MAG208	PUL42	sample12276_k97_133920_3	sample12276_k97_133920	4580	6004	+	43	sample12276_k97_133920_3	susD		starch-binding outer membrane protein, SusD/RagB family
MAG208	PUL43	sample12276_k97_262327_2	sample12276_k97_262327	113	1897	-	-5891	sample12276_k97_262327_2	susD		starch-binding outer membrane protein, SusD/RagB family
MAG208	PUL43	sample12276_k97_262327_3	sample12276_k97_262327	1915	5130	-	18	sample12276_k97_262327_3	susC
MAG208	PUL44	sample12276_k97_346872_1	sample12276_k97_346872	3	1307	-	-5127	sample12276_k97_346872_1	susD		starch-binding outer membrane protein, SusD/RagB family
MAG208	PUL44	sample12276_k97_346872_2	sample12276_k97_346872	1336	4362	-	29	sample12276_k97_346872_2	susC
MAG208	PUL45	sample12276_k97_69667_1	sample12276_k97_69667	1	1842	+	-4361	sample12276_k97_69667_1	susC
MAG208	PUL45	sample12276_k97_69667_2	sample12276_k97_69667	1871	2374	+	29	sample12276_k97_69667_2	susD		starch-binding outer membrane protein, SusD/RagB family
MAG208	PUL46	sample12276_k97_7724_1	sample12276_k97_7724	3	842	-	-2371	sample12276_k97_7724_1	susC
MAG208	PUL46	sample12276_k97_7724_2	sample12276_k97_7724	1120	3072	-	278	sample12276_k97_7724_2	susD		starch-binding outer membrane protein, SusD/RagB family
MAG208	PUL46	sample12276_k97_7724_3	sample12276_k97_7724	3085	6177	-	13	sample12276_k97_7724_3	susC
MAG208	PUL46	sample12276_k97_7724_4	sample12276_k97_7724	6294	7979	-	117	sample12276_k97_7724_4		GH35
MAG208	PUL47	sample13093_k97_140955_5	sample13093_k97_140955	5537	7195	-	-2442	sample13093_k97_140955_5	susD		starch-binding outer membrane protein, SusD/RagB family
MAG208	PUL47	sample13093_k97_140955_6	sample13093_k97_140955	7241	10375	-	46	sample13093_k97_140955_6	susC
MAG208	PUL48	sample13117_k97_412659_1	sample13117_k97_412659	3	2429	+	-10372	sample13117_k97_412659_1		CE8
MAG208	PUL48	sample13117_k97_412659_2	sample13117_k97_412659	2636	5887	+	207	sample13117_k97_412659_2	susC
MAG208	PUL48	sample13117_k97_412659_3	sample13117_k97_412659	5908	6582	+	21	sample13117_k97_412659_3	susD		starch-binding outer membrane protein, SusD/RagB family
MAG208	PUL49	sample13117_k97_848198_1	sample13117_k97_848198	2	1720	-	-6580	sample13117_k97_848198_1	susC
MAG208	PUL49	sample13117_k97_848198_2	sample13117_k97_848198	1759	3387	-	39	sample13117_k97_848198_2	susD		starch-binding outer membrane protein, SusD/RagB family
MAG208	PUL50	sample13170_k97_265566_1	sample13170_k97_265566	60	3269	+	-3327	sample13170_k97_265566_1	susC
MAG208	PUL50	sample13170_k97_265566_2	sample13170_k97_265566	3311	5092	+	42	sample13170_k97_265566_2	susD		starch-binding outer membrane protein, SusD/RagB family
MAG208	PUL51	sample13170_k97_286296_2	sample13170_k97_286296	1100	4147	+	-3992	sample13170_k97_286296_2	susC
MAG208	PUL51	sample13170_k97_286296_3	sample13170_k97_286296	4167	5567	+	20	sample13170_k97_286296_3	susD		starch-binding outer membrane protein, SusD/RagB family
MAG208	PUL51	sample13170_k97_286296_4	sample13170_k97_286296	5714	5821	+	147	sample13170_k97_286296_4
MAG208	PUL51	sample13170_k97_286296_5	sample13170_k97_286296	5889	9179	+	68	sample13170_k97_286296_5	susC
MAG208	PUL51	sample13170_k97_286296_6	sample13170_k97_286296	9219	10844	+	40	sample13170_k97_286296_6	susD		starch-binding outer membrane protein, SusD/RagB family
MAG208	PUL52	sample13170_k97_38956_6	sample13170_k97_38956	3017	4702	+	-7827	sample13170_k97_38956_6		GH35
MAG208	PUL52	sample13170_k97_38956_7	sample13170_k97_38956	4819	7911	+	117	sample13170_k97_38956_7	susC
MAG208	PUL52	sample13170_k97_38956_8	sample13170_k97_38956	7924	9876	+	13	sample13170_k97_38956_8	susD		starch-binding outer membrane protein, SusD/RagB family
MAG208	PUL52	sample13170_k97_38956_9	sample13170_k97_38956	10154	10816	+	278	sample13170_k97_38956_9	susC
MAG208	PUL53	sample13170_k97_67055_1	sample13170_k97_67055	3	2657	-	-10813	sample13170_k97_67055_1	susC
MAG208	PUL53	sample13170_k97_67055_2	sample13170_k97_67055	2696	4678	-	39	sample13170_k97_67055_2	susD		starch-binding outer membrane protein, SusD/RagB family
MAG208	PUL53	sample13170_k97_67055_3	sample13170_k97_67055	4680	7376	-	2	sample13170_k97_67055_3	susC
MAG208	PUL54	sample13170_k97_68240_3	sample13170_k97_68240	1952	5167	+	-5424	sample13170_k97_68240_3	susC
MAG208	PUL54	sample13170_k97_68240_4	sample13170_k97_68240	5185	6969	+	18	sample13170_k97_68240_4	susD		starch-binding outer membrane protein, SusD/RagB family
MAG208	PUL55	sample13170_k97_84039_2	sample13170_k97_84039	487	2001	-	-6482	sample13170_k97_84039_2	susD		starch-binding outer membrane protein, SusD/RagB family
MAG208	PUL55	sample13170_k97_84039_3	sample13170_k97_84039	2015	5224	-	14	sample13170_k97_84039_3	susC
MAG208	PUL56	sample13196_k97_57389_1	sample13196_k97_57389	3	1127	-	-5221	sample13196_k97_57389_1	susC
MAG208	PUL56	sample13196_k97_57389_2	sample13196_k97_57389	1405	3357	-	278	sample13196_k97_57389_2	susD		starch-binding outer membrane protein, SusD/RagB family
MAG208	PUL56	sample13196_k97_57389_3	sample13196_k97_57389	3370	6462	-	13	sample13196_k97_57389_3	susC
MAG208	PUL56	sample13196_k97_57389_4	sample13196_k97_57389	6579	8264	-	117	sample13196_k97_57389_4		GH35
MAG208	PUL57	sample14_k97_75200_2	sample14_k97_75200	419	3559	+	-7845	sample14_k97_75200_2	susC
MAG208	PUL57	sample14_k97_75200_3	sample14_k97_75200	3561	5540	+	2	sample14_k97_75200_3	susD		starch-binding outer membrane protein, SusD/RagB family
MAG208	PUL57	sample14_k97_75200_4	sample14_k97_75200	5579	8431	+	39	sample14_k97_75200_4	susC
MAG208	PUL57	sample14_k97_75200_5	sample14_k97_75200	8451	10247	+	20	sample14_k97_75200_5	susD		starch-binding outer membrane protein, SusD/RagB family
MAG208	PUL58	sample16_k97_395089_1	sample16_k97_395089	1	2892	+	-10246	sample16_k97_395089_1	susC
MAG208	PUL58	sample16_k97_395089_2	sample16_k97_395089	2908	4710	+	16	sample16_k97_395089_2	susD		starch-binding outer membrane protein, SusD/RagB family
MAG208	PUL59	sample17_k97_221801_2	sample17_k97_221801	541	3819	+	-4169	sample17_k97_221801_2	susC
MAG208	PUL59	sample17_k97_221801_3	sample17_k97_221801	3848	5692	+	29	sample17_k97_221801_3	susD		starch-binding outer membrane protein, SusD/RagB family
MAG208	PUL60	sample18_k97_37267_1	sample18_k97_37267	2	562	-	-5690	sample18_k97_37267_1	susD		starch-binding outer membrane protein, SusD/RagB family
MAG208	PUL60	sample18_k97_37267_2	sample18_k97_37267	580	3795	-	18	sample18_k97_37267_2	susC
MAG208	PUL61	sample22_k97_850269_2	sample22_k97_850269	1234	3015	-	-2561	sample22_k97_850269_2	susD		starch-binding outer membrane protein, SusD/RagB family
MAG208	PUL61	sample22_k97_850269_3	sample22_k97_850269	3057	6266	-	42	sample22_k97_850269_3	susC
MAG208	PUL62	sample28_k97_334016_1	sample28_k97_334016	3	2291	-	-6263	sample28_k97_334016_1		GH3	beta-glucosidase [EC:3.2.1.21]
MAG208	PUL62	sample28_k97_334016_2	sample28_k97_334016	2377	3999	-	86	sample28_k97_334016_2
MAG208	PUL62	sample28_k97_334016_3	sample28_k97_334016	4026	5840	-	27	sample28_k97_334016_3	susD		starch-binding outer membrane protein, SusD/RagB family
MAG208	PUL62	sample28_k97_334016_4	sample28_k97_334016	5861	8704	-	21	sample28_k97_334016_4	susC
MAG208	PUL63	sample28_k97_415360_1	sample28_k97_415360	3	929	-	-8701	sample28_k97_415360_1	susD		starch-binding outer membrane protein, SusD/RagB family
MAG208	PUL63	sample28_k97_415360_2	sample28_k97_415360	971	4180	-	42	sample28_k97_415360_2	susC
MAG208	PUL64	sample28_k97_602209_1	sample28_k97_602209	2	709	-	-4178	sample28_k97_602209_1		GH43	arabinan endo-1,5-alpha-L-arabinosidase [EC:3.2.1.99]
MAG208	PUL64	sample28_k97_602209_2	sample28_k97_602209	711	2699	-	2	sample28_k97_602209_2		GH43
MAG208	PUL64	sample28_k97_602209_3	sample28_k97_602209	2705	4606	-	6	sample28_k97_602209_3		CE6;CE1
MAG208	PUL64	sample28_k97_602209_4	sample28_k97_602209	4964	6769	+	358	sample28_k97_602209_4		GH5
MAG208	PUL64	sample28_k97_602209_5	sample28_k97_602209	6922	10062	+	153	sample28_k97_602209_5	susC
MAG208	PUL64	sample28_k97_602209_6	sample28_k97_602209	10064	10747	+	2	sample28_k97_602209_6	susD		starch-binding outer membrane protein, SusD/RagB family
MAG208	PUL65	sample28_k97_88728_1	sample28_k97_88728	1	2301	+	-10746	sample28_k97_88728_1	susC
MAG208	PUL65	sample28_k97_88728_2	sample28_k97_88728	2320	3903	+	19	sample28_k97_88728_2	susD		starch-binding outer membrane protein, SusD/RagB family
MAG208	PUL66	sample30_k97_446408_2	sample30_k97_446408	1186	2967	-	-2717	sample30_k97_446408_2	susD		starch-binding outer membrane protein, SusD/RagB family
MAG208	PUL66	sample30_k97_446408_3	sample30_k97_446408	3009	6218	-	42	sample30_k97_446408_3	susC
MAG208	PUL67	sample5_k97_158413_1	sample5_k97_158413	3	716	+	-6215	sample5_k97_158413_1		GT4
MAG208	PUL67	sample5_k97_158413_2	sample5_k97_158413	713	1474	+	-3	sample5_k97_158413_2		GT2
MAG208	PUL67	sample5_k97_158413_3	sample5_k97_158413	1589	3790	-	115	sample5_k97_158413_3		GH10
MAG208	PUL67	sample5_k97_158413_4	sample5_k97_158413	3812	4768	-	22	sample5_k97_158413_4
MAG208	PUL67	sample5_k97_158413_5	sample5_k97_158413	4792	6588	-	24	sample5_k97_158413_5	susD		starch-binding outer membrane protein, SusD/RagB family
MAG208	PUL67	sample5_k97_158413_6	sample5_k97_158413	6608	9460	-	20	sample5_k97_158413_6	susC
MAG208	PUL67	sample5_k97_158413_7	sample5_k97_158413	9499	11478	-	39	sample5_k97_158413_7	susD		starch-binding outer membrane protein, SusD/RagB family
MAG208	PUL67	sample5_k97_158413_8	sample5_k97_158413	11480	14620	-	2	sample5_k97_158413_8	susC
MAG208	PUL67	sample5_k97_158413_9	sample5_k97_158413	14773	16578	-	153	sample5_k97_158413_9		GH5
MAG208	PUL67	sample5_k97_158413_10	sample5_k97_158413	16941	18842	+	363	sample5_k97_158413_10		CE6;CE1
MAG208	PUL67	sample5_k97_158413_11	sample5_k97_158413	18848	19510	+	6	sample5_k97_158413_11		GH43
MAG208	PUL68	sample8_k97_65596_1	sample8_k97_65596	3	1397	-	-19507	sample8_k97_65596_1	susD		starch-binding outer membrane protein, SusD/RagB family
MAG208	PUL68	sample8_k97_65596_2	sample8_k97_65596	1399	4539	-	2	sample8_k97_65596_2	susC
MAG208	PUL68	sample8_k97_65596_3	sample8_k97_65596	4692	6488	-	153	sample8_k97_65596_3		GH5
MAG208	PUL68	sample8_k97_65596_4	sample8_k97_65596	6554	6793	-	66	sample8_k97_65596_4
MAG208	PUL68	sample8_k97_65596_5	sample8_k97_65596	6862	8658	+	69	sample8_k97_65596_5		CE1;CE6
MAG214	PUL1	sample13018_k97_275733_3	sample13018_k97_275733	1977	3518	+	0	sample13018_k97_275733_3		GH30
MAG214	PUL1	sample13018_k97_275733_4	sample13018_k97_275733	3596	4654	-	78	sample13018_k97_275733_4
MAG214	PUL1	sample13018_k97_275733_5	sample13018_k97_275733	4841	6301	-	187	sample13018_k97_275733_5		GH5	endoglucanase [EC:3.2.1.4]
MAG214	PUL1	sample13018_k97_275733_6	sample13018_k97_275733	6320	7954	-	19	sample13018_k97_275733_6
MAG214	PUL1	sample13018_k97_275733_7	sample13018_k97_275733	7982	9775	-	28	sample13018_k97_275733_7	susD		starch-binding outer membrane protein, SusD/RagB family
MAG214	PUL1	sample13018_k97_275733_8	sample13018_k97_275733	9789	13010	-	14	sample13018_k97_275733_8	susC
MAG214	PUL2	sample13018_k97_47118_1	sample13018_k97_47118	1	2712	+	-13009	sample13018_k97_47118_1	susC
MAG214	PUL2	sample13018_k97_47118_2	sample13018_k97_47118	2728	4500	+	16	sample13018_k97_47118_2	susD		starch-binding outer membrane protein, SusD/RagB family
MAG214	PUL3	sample13018_k97_497969_2	sample13018_k97_497969	140	1840	-	-4360	sample13018_k97_497969_2	susD		starch-binding outer membrane protein, SusD/RagB family
MAG214	PUL3	sample13018_k97_497969_3	sample13018_k97_497969	1872	5183	-	32	sample13018_k97_497969_3	susC
MAG214	PUL4	sample13018_k97_671099_1	sample13018_k97_671099	1	321	-	-5182	sample13018_k97_671099_1	susC
MAG214	PUL4	sample13018_k97_671099_2	sample13018_k97_671099	391	2136	-	70	sample13018_k97_671099_2	susD		starch-binding outer membrane protein, SusD/RagB family
MAG214	PUL5	sample13018_k97_799825_2	sample13018_k97_799825	2906	6220	+	770	sample13018_k97_799825_2	susC
MAG214	PUL5	sample13018_k97_799825_3	sample13018_k97_799825	6234	8033	+	14	sample13018_k97_799825_3	susD		starch-binding outer membrane protein, SusD/RagB family
MAG231	PUL1	C4_85_k97_184517_2	C4_85_k97_184517	1338	3080	-	0	C4_85_k97_184517_2	susD		starch-binding outer membrane protein, SusD/RagB family
MAG231	PUL1	C4_85_k97_184517_3	C4_85_k97_184517	3093	6284	-	13	C4_85_k97_184517_3	susC
MAG231	PUL1	C4_85_k97_184517_4	C4_85_k97_184517	6327	7442	-	43	C4_85_k97_184517_4
MAG231	PUL1	C4_85_k97_184517_5	C4_85_k97_184517	7664	9046	-	222	C4_85_k97_184517_5
MAG231	PUL1	C4_85_k97_184517_6	C4_85_k97_184517	9087	10190	-	41	C4_85_k97_184517_6		GH26	mannan endo-1,4-beta-mannosidase [EC:3.2.1.78]
MAG231	PUL2	C4_85_k97_214305_11	C4_85_k97_214305	8899	10125	-	-1291	C4_85_k97_214305_11		GH88	unsaturated chondroitin disaccharide hydrolase [EC:3.2.1.180]
MAG231	PUL2	C4_85_k97_214305_12	C4_85_k97_214305	10248	12608	+	123	C4_85_k97_214305_12		GH28
MAG231	PUL2	C4_85_k97_214305_13	C4_85_k97_214305	12610	13707	+	2	C4_85_k97_214305_13
MAG231	PUL2	C4_85_k97_214305_14	C4_85_k97_214305	13714	15624	+	7	C4_85_k97_214305_14		GH97	alpha-glucosidase [EC:3.2.1.20]
MAG231	PUL2	C4_85_k97_214305_15	C4_85_k97_214305	15621	17363	+	-3	C4_85_k97_214305_15		GH127	uncharacterized protein
MAG231	PUL2	C4_85_k97_214305_16	C4_85_k97_214305	17364	17591	-	1	C4_85_k97_214305_16
MAG231	PUL2	C4_85_k97_214305_17	C4_85_k97_214305	17612	18883	-	21	C4_85_k97_214305_17			serine/threonine-protein kinase HipA [EC:2.7.11.1]
MAG231	PUL2	C4_85_k97_214305_18	C4_85_k97_214305	18873	19166	-	-10	C4_85_k97_214305_18
MAG231	PUL2	C4_85_k97_214305_19	C4_85_k97_214305	19344	20978	+	178	C4_85_k97_214305_19		GH43
MAG231	PUL2	C4_85_k97_214305_20	C4_85_k97_214305	20992	22152	+	14	C4_85_k97_214305_20
MAG231	PUL2	C4_85_k97_214305_21	C4_85_k97_214305	22444	25299	+	292	C4_85_k97_214305_21
MAG231	PUL2	C4_85_k97_214305_22	C4_85_k97_214305	25473	25985	+	174	C4_85_k97_214305_22
MAG231	PUL2	C4_85_k97_214305_23	C4_85_k97_214305	26064	29228	+	79	C4_85_k97_214305_23	susC
MAG231	PUL2	C4_85_k97_214305_24	C4_85_k97_214305	29278	31050	+	50	C4_85_k97_214305_24	susD		starch-binding outer membrane protein, SusD/RagB family
MAG231	PUL3	C4_85_k97_229540_12	C4_85_k97_229540	11214	13547	+	-19836	C4_85_k97_229540_12		GH3
MAG231	PUL3	C4_85_k97_229540_13	C4_85_k97_229540	13632	13871	-	85	C4_85_k97_229540_13
MAG231	PUL3	C4_85_k97_229540_14	C4_85_k97_229540	14131	16380	-	260	C4_85_k97_229540_14	susD		starch-binding outer membrane protein, SusD/RagB family
MAG231	PUL3	C4_85_k97_229540_15	C4_85_k97_229540	16403	19726	-	23	C4_85_k97_229540_15	susC
MAG231	PUL3	C4_85_k97_229540_16	C4_85_k97_229540	19759	21252	-	33	C4_85_k97_229540_16
MAG231	PUL3	C4_85_k97_229540_17	C4_85_k97_229540	21326	22210	-	74	C4_85_k97_229540_17
MAG231	PUL3	C4_85_k97_229540_18	C4_85_k97_229540	22368	24239	-	158	C4_85_k97_229540_18			starch-binding outer membrane protein SusE/F
MAG231	PUL3	C4_85_k97_229540_19	C4_85_k97_229540	24264	25190	-	25	C4_85_k97_229540_19			starch-binding outer membrane protein SusE/F
MAG231	PUL3	C4_85_k97_229540_20	C4_85_k97_229540	25234	26799	-	44	C4_85_k97_229540_20	susD		starch-binding outer membrane protein, SusD/RagB family
MAG231	PUL3	C4_85_k97_229540_21	C4_85_k97_229540	26822	29950	-	23	C4_85_k97_229540_21	susC		TonB-dependent starch-binding outer membrane protein SusC
MAG231	PUL3	C4_85_k97_229540_22	C4_85_k97_229540	30210	31235	+	260	C4_85_k97_229540_22
MAG231	PUL3	C4_85_k97_229540_23	C4_85_k97_229540	31267	32583	+	32	C4_85_k97_229540_23			maltose/moltooligosaccharide transporter
MAG231	PUL3	C4_85_k97_229540_24	C4_85_k97_229540	32632	35070	+	49	C4_85_k97_229540_24		GH77	4-alpha-glucanotransferase [EC:2.4.1.25]
MAG231	PUL3	C4_85_k97_229540_25	C4_85_k97_229540	35115	37346	+	45	C4_85_k97_229540_25		GH97	glucan 1,4-alpha-glucosidase [EC:3.2.1.3]
MAG231	PUL4	C4_85_k97_241686_2	C4_85_k97_241686	518	2191	+	-36828	C4_85_k97_241686_2		GH35
MAG231	PUL4	C4_85_k97_241686_3	C4_85_k97_241686	2333	5515	+	142	C4_85_k97_241686_3	susC
MAG231	PUL4	C4_85_k97_241686_4	C4_85_k97_241686	5536	7275	+	21	C4_85_k97_241686_4	susD		starch-binding outer membrane protein, SusD/RagB family
MAG231	PUL4	C4_85_k97_241686_5	C4_85_k97_241686	7310	8683	+	35	C4_85_k97_241686_5
MAG231	PUL4	C4_85_k97_241686_6	C4_85_k97_241686	8710	11571	+	27	C4_85_k97_241686_6		GH10	endo-1,4-beta-xylanase [EC:3.2.1.8]
MAG231	PUL5	C4_85_k97_316080_1	C4_85_k97_316080	124	3333	+	-11447	C4_85_k97_316080_1	susC
MAG231	PUL5	C4_85_k97_316080_2	C4_85_k97_316080	3351	4919	+	18	C4_85_k97_316080_2	susD		starch-binding outer membrane protein, SusD/RagB family
MAG231	PUL6	C4_85_k97_319056_14	C4_85_k97_319056	24682	29184	+	19763	C4_85_k97_319056_14		CE8
MAG231	PUL6	C4_85_k97_319056_15	C4_85_k97_319056	29388	32633	+	204	C4_85_k97_319056_15	susC
MAG231	PUL6	C4_85_k97_319056_16	C4_85_k97_319056	32655	34757	+	22	C4_85_k97_319056_16	susD		starch-binding outer membrane protein, SusD/RagB family
MAG231	PUL6	C4_85_k97_319056_17	C4_85_k97_319056	34948	38289	+	191	C4_85_k97_319056_17	susC
MAG231	PUL6	C4_85_k97_319056_18	C4_85_k97_319056	38318	40504	+	29	C4_85_k97_319056_18	susD		starch-binding outer membrane protein, SusD/RagB family
MAG231	PUL7	C4_85_k97_331079_24	C4_85_k97_331079	22369	23958	-	-18135	C4_85_k97_331079_24	susD		starch-binding outer membrane protein, SusD/RagB family
MAG231	PUL7	C4_85_k97_331079_25	C4_85_k97_331079	23964	27035	-	6	C4_85_k97_331079_25	susC
MAG231	PUL7	C4_85_k97_331079_26	C4_85_k97_331079	27056	27991	-	21	C4_85_k97_331079_26
MAG231	PUL7	C4_85_k97_331079_27	C4_85_k97_331079	28297	28593	-	306	C4_85_k97_331079_27
MAG231	PUL7	C4_85_k97_331079_28	C4_85_k97_331079	28625	30607	-	32	C4_85_k97_331079_28	susC
MAG231	PUL8	C4_85_k97_349554_20	C4_85_k97_349554	20720	22294	-	-9887	C4_85_k97_349554_20	susD		starch-binding outer membrane protein, SusD/RagB family
MAG231	PUL8	C4_85_k97_349554_21	C4_85_k97_349554	22297	24960	-	3	C4_85_k97_349554_21	susC
MAG231	PUL9	C4_85_k97_530547_13	C4_85_k97_530547	19477	20769	+	-5483	C4_85_k97_530547_13		GH5	mannan endo-1,4-beta-mannosidase [EC:3.2.1.78]
MAG231	PUL9	C4_85_k97_530547_14	C4_85_k97_530547	20848	22377	-	79	C4_85_k97_530547_14		GH5
MAG231	PUL9	C4_85_k97_530547_15	C4_85_k97_530547	22407	24035	-	30	C4_85_k97_530547_15
MAG231	PUL9	C4_85_k97_530547_16	C4_85_k97_530547	24057	25895	-	22	C4_85_k97_530547_16	susD		starch-binding outer membrane protein, SusD/RagB family
MAG231	PUL9	C4_85_k97_530547_17	C4_85_k97_530547	25908	29144	-	13	C4_85_k97_530547_17	susC
MAG231	PUL10	C4_85_k97_530547_18	C4_85_k97_530547	29649	33389	+	505	C4_85_k97_530547_18	susC
MAG231	PUL10	C4_85_k97_530547_19	C4_85_k97_530547	33435	35222	+	46	C4_85_k97_530547_19	susD		starch-binding outer membrane protein, SusD/RagB family
MAG231	PUL11	C4_85_k97_536056_4	C4_85_k97_536056	4131	6842	+	-31091	C4_85_k97_536056_4		GH28
MAG231	PUL11	C4_85_k97_536056_5	C4_85_k97_536056	6856	7749	+	14	C4_85_k97_536056_5
MAG231	PUL11	C4_85_k97_536056_6	C4_85_k97_536056	7820	11770	-	71	C4_85_k97_536056_6
MAG231	PUL11	C4_85_k97_536056_7	C4_85_k97_536056	12222	14387	-	452	C4_85_k97_536056_7		CE1;GH10
MAG231	PUL11	C4_85_k97_536056_8	C4_85_k97_536056	14404	16161	-	17	C4_85_k97_536056_8		CE6	alpha-L-fucosidase 2 [EC:3.2.1.51]
MAG231	PUL11	C4_85_k97_536056_9	C4_85_k97_536056	16275	18182	-	114	C4_85_k97_536056_9
MAG231	PUL11	C4_85_k97_536056_10	C4_85_k97_536056	18179	19633	-	-3	C4_85_k97_536056_10
MAG231	PUL11	C4_85_k97_536056_11	C4_85_k97_536056	19810	21732	-	177	C4_85_k97_536056_11		CE1;CE6
MAG231	PUL11	C4_85_k97_536056_12	C4_85_k97_536056	22110	24236	-	378	C4_85_k97_536056_12		GH10
MAG231	PUL11	C4_85_k97_536056_13	C4_85_k97_536056	24257	25240	-	21	C4_85_k97_536056_13
MAG231	PUL11	C4_85_k97_536056_14	C4_85_k97_536056	25264	27075	-	24	C4_85_k97_536056_14	susD		starch-binding outer membrane protein, SusD/RagB family
MAG231	PUL11	C4_85_k97_536056_15	C4_85_k97_536056	27111	29966	-	36	C4_85_k97_536056_15	susC
MAG231	PUL11	C4_85_k97_536056_16	C4_85_k97_536056	30008	31972	-	42	C4_85_k97_536056_16	susD		starch-binding outer membrane protein, SusD/RagB family
MAG231	PUL11	C4_85_k97_536056_17	C4_85_k97_536056	31985	35137	-	13	C4_85_k97_536056_17	susC
MAG231	PUL11	C4_85_k97_536056_18	C4_85_k97_536056	35252	37045	-	115	C4_85_k97_536056_18		GH5
MAG231	PUL11	C4_85_k97_536056_19	C4_85_k97_536056	37419	40040	+	374	C4_85_k97_536056_19		GH3	beta-glucosidase [EC:3.2.1.21]
MAG231	PUL12	C4_85_k97_55015_8	C4_85_k97_55015	9911	13120	+	-30129	C4_85_k97_55015_8	susC
MAG231	PUL12	C4_85_k97_55015_9	C4_85_k97_55015	13141	14958	+	21	C4_85_k97_55015_9	susD		starch-binding outer membrane protein, SusD/RagB family
MAG231	PUL12	C4_85_k97_55015_10	C4_85_k97_55015	14998	16950	+	40	C4_85_k97_55015_10
MAG231	PUL12	C4_85_k97_55015_11	C4_85_k97_55015	16972	18945	+	22	C4_85_k97_55015_11		GH43	arabinan endo-1,5-alpha-L-arabinosidase [EC:3.2.1.99]
MAG231	PUL12	C4_85_k97_55015_12	C4_85_k97_55015	18985	21420	+	40	C4_85_k97_55015_12		GH51
MAG231	PUL12	C4_85_k97_55015_13	C4_85_k97_55015	21433	23517	+	13	C4_85_k97_55015_13		GH43
MAG231	PUL13	C4_85_k97_575502_6	C4_85_k97_575502	6177	6998	-	-17340	C4_85_k97_575502_6		CE10
MAG231	PUL13	C4_85_k97_575502_7	C4_85_k97_575502	7265	8722	+	267	C4_85_k97_575502_7			sialate O-acetylesterase [EC:3.1.1.53]
MAG231	PUL13	C4_85_k97_575502_8	C4_85_k97_575502	8722	9261	+	0	C4_85_k97_575502_8
MAG231	PUL13	C4_85_k97_575502_9	C4_85_k97_575502	9278	10804	-	17	C4_85_k97_575502_9			solute carrier family 13 (sodium-dependent dicarboxylate transporter), member 2/3/5
MAG231	PUL13	C4_85_k97_575502_10	C4_85_k97_575502	10822	12072	-	18	C4_85_k97_575502_10		CE1
MAG231	PUL13	C4_85_k97_575502_11	C4_85_k97_575502	12234	14150	+	162	C4_85_k97_575502_11		GH13	neopullulanase [EC:3.2.1.135]
MAG231	PUL13	C4_85_k97_575502_12	C4_85_k97_575502	14205	15092	-	55	C4_85_k97_575502_12			fructokinase [EC:2.7.1.4]
MAG231	PUL13	C4_85_k97_575502_13	C4_85_k97_575502	15106	16266	-	14	C4_85_k97_575502_13
MAG231	PUL13	C4_85_k97_575502_14	C4_85_k97_575502	16324	18012	-	58	C4_85_k97_575502_14		GH32	fructan beta-fructosidase [EC:3.2.1.80]
MAG231	PUL13	C4_85_k97_575502_15	C4_85_k97_575502	18495	19991	+	483	C4_85_k97_575502_15
MAG231	PUL13	C4_85_k97_575502_16	C4_85_k97_575502	20109	21656	-	118	C4_85_k97_575502_16
MAG231	PUL13	C4_85_k97_575502_17	C4_85_k97_575502	21696	23411	-	40	C4_85_k97_575502_17	susD		starch-binding outer membrane protein, SusD/RagB family
MAG231	PUL13	C4_85_k97_575502_18	C4_85_k97_575502	23450	26557	-	39	C4_85_k97_575502_18	susC
MAG234	PUL1	C6_45_k97_1125667_1	C6_45_k97_1125667	176	1702	-	0	C6_45_k97_1125667_1	susD		starch-binding outer membrane protein, SusD/RagB family
MAG234	PUL1	C6_45_k97_1125667_2	C6_45_k97_1125667	1717	4695	-	15	C6_45_k97_1125667_2	susC
MAG234	PUL2	C6_45_k97_207686_13	C6_45_k97_207686	13504	16521	+	8809	C6_45_k97_207686_13	susC		TonB-dependent starch-binding outer membrane protein SusC
MAG234	PUL2	C6_45_k97_207686_14	C6_45_k97_207686	16541	18106	+	20	C6_45_k97_207686_14	susD		starch-binding outer membrane protein, SusD/RagB family
MAG234	PUL3	C6_45_k97_20967_1	C6_45_k97_20967	3	3056	+	-18103	C6_45_k97_20967_1	susC
MAG234	PUL3	C6_45_k97_20967_2	C6_45_k97_20967	3084	4736	+	28	C6_45_k97_20967_2	susD		starch-binding outer membrane protein, SusD/RagB family
MAG234	PUL4	C6_45_k97_29365_1	C6_45_k97_29365	513	3644	+	-4223	C6_45_k97_29365_1	susC
MAG234	PUL4	C6_45_k97_29365_2	C6_45_k97_29365	3666	4505	+	22	C6_45_k97_29365_2	susD		starch-binding outer membrane protein, SusD/RagB family
MAG234	PUL5	C6_45_k97_31744_27	C6_45_k97_31744	27050	29893	+	22545	C6_45_k97_31744_27	susC
MAG234	PUL5	C6_45_k97_31744_28	C6_45_k97_31744	29917	31386	+	24	C6_45_k97_31744_28	susD		starch-binding outer membrane protein, SusD/RagB family
MAG234	PUL6	C6_45_k97_349804_2	C6_45_k97_349804	760	2487	-	-30626	C6_45_k97_349804_2	susD		starch-binding outer membrane protein, SusD/RagB family
MAG234	PUL6	C6_45_k97_349804_3	C6_45_k97_349804	2511	5495	-	24	C6_45_k97_349804_3	susC
MAG234	PUL7	C6_45_k97_355851_3	C6_45_k97_355851	1042	3063	-	-4453	C6_45_k97_355851_3		GH97	alpha-glucosidase [EC:3.2.1.20]
MAG234	PUL7	C6_45_k97_355851_4	C6_45_k97_355851	3111	4325	-	48	C6_45_k97_355851_4		GH99
MAG234	PUL7	C6_45_k97_355851_5	C6_45_k97_355851	4449	5978	-	124	C6_45_k97_355851_5	susD		starch-binding outer membrane protein, SusD/RagB family
MAG234	PUL7	C6_45_k97_355851_6	C6_45_k97_355851	6002	8965	-	24	C6_45_k97_355851_6	susC
MAG234	PUL8	C6_45_k97_434792_2	C6_45_k97_434792	1135	2643	-	-7830	C6_45_k97_434792_2	susD		starch-binding outer membrane protein, SusD/RagB family
MAG234	PUL8	C6_45_k97_434792_3	C6_45_k97_434792	2659	4389	-	16	C6_45_k97_434792_3	susC
MAG234	PUL9	C6_45_k97_448657_3	C6_45_k97_448657	2021	3478	-	-2368	C6_45_k97_448657_3	susD		starch-binding outer membrane protein, SusD/RagB family
MAG234	PUL9	C6_45_k97_448657_4	C6_45_k97_448657	3490	6906	-	12	C6_45_k97_448657_4	susC
MAG234	PUL9	C6_45_k97_448657_5	C6_45_k97_448657	7072	8226	-	166	C6_45_k97_448657_5		GH78
MAG234	PUL10	C6_45_k97_698891_5	C6_45_k97_698891	5803	8823	+	-2423	C6_45_k97_698891_5	susC
MAG234	PUL10	C6_45_k97_698891_6	C6_45_k97_698891	8854	10320	+	31	C6_45_k97_698891_6	susD		starch-binding outer membrane protein, SusD/RagB family
MAG234	PUL11	C6_45_k97_729435_3	C6_45_k97_729435	4461	7535	+	-5859	C6_45_k97_729435_3	susC
MAG234	PUL11	C6_45_k97_729435_4	C6_45_k97_729435	7599	8747	+	64	C6_45_k97_729435_4	susD		starch-binding outer membrane protein, SusD/RagB family
MAG234	PUL12	C6_45_k97_988016_4	C6_45_k97_988016	1547	5029	+	-7200	C6_45_k97_988016_4	susC
MAG234	PUL12	C6_45_k97_988016_5	C6_45_k97_988016	5065	6699	+	36	C6_45_k97_988016_5	susD
MAG234	PUL13	C7_42_k97_137200_37	C7_42_k97_137200	45151	46716	-	38452	C7_42_k97_137200_37	susD		starch-binding outer membrane protein, SusD/RagB family
MAG234	PUL13	C7_42_k97_137200_38	C7_42_k97_137200	46736	49753	-	20	C7_42_k97_137200_38	susC		TonB-dependent starch-binding outer membrane protein SusC
MAG234	PUL14	C7_42_k97_174478_26	C7_42_k97_174478	29036	31999	+	-20717	C7_42_k97_174478_26	susC
MAG234	PUL14	C7_42_k97_174478_27	C7_42_k97_174478	32023	33552	+	24	C7_42_k97_174478_27	susD		starch-binding outer membrane protein, SusD/RagB family
MAG234	PUL14	C7_42_k97_174478_28	C7_42_k97_174478	33676	34890	+	124	C7_42_k97_174478_28		GH99
MAG234	PUL14	C7_42_k97_174478_29	C7_42_k97_174478	34938	36959	+	48	C7_42_k97_174478_29		GH97	alpha-glucosidase [EC:3.2.1.20]
MAG234	PUL15	C7_42_k97_195547_7	C7_42_k97_195547	5343	8495	+	-31616	C7_42_k97_195547_7	susC
MAG234	PUL15	C7_42_k97_195547_8	C7_42_k97_195547	8511	10019	+	16	C7_42_k97_195547_8	susD		starch-binding outer membrane protein, SusD/RagB family
MAG234	PUL15	C7_42_k97_195547_9	C7_42_k97_195547	10044	11711	+	25	C7_42_k97_195547_9
MAG234	PUL15	C7_42_k97_195547_10	C7_42_k97_195547	11737	13899	+	26	C7_42_k97_195547_10		PL6	poly(beta-D-mannuronate) lyase [EC:4.2.2.3]
MAG234	PUL15	C7_42_k97_195547_11	C7_42_k97_195547	13901	16099	+	2	C7_42_k97_195547_11		PL17	oligo-alginate lyase [EC:4.2.2.26]
MAG234	PUL15	C7_42_k97_195547_12	C7_42_k97_195547	16114	16455	+	15	C7_42_k97_195547_12
MAG234	PUL15	C7_42_k97_195547_13	C7_42_k97_195547	16463	17926	+	8	C7_42_k97_195547_13			MFS transporter, ACS family, hexuronate transporter
MAG234	PUL15	C7_42_k97_195547_14	C7_42_k97_195547	17960	18715	+	34	C7_42_k97_195547_14			3-oxoacyl-[acyl-carrier protein] reductase [EC:1.1.1.100]
MAG234	PUL15	C7_42_k97_195547_15	C7_42_k97_195547	18734	19927	+	19	C7_42_k97_195547_15
MAG234	PUL15	C7_42_k97_195547_16	C7_42_k97_195547	19982	20977	+	55	C7_42_k97_195547_16		CE10	acetyl esterase [EC:3.1.1.-]
MAG234	PUL16	C7_42_k97_268153_1	C7_42_k97_268153	441	2609	-	-20536	C7_42_k97_268153_1	susD		starch-binding outer membrane protein, SusD/RagB family
MAG234	PUL16	C7_42_k97_268153_2	C7_42_k97_268153	2632	4743	-	23	C7_42_k97_268153_2	susC
MAG234	PUL17	C7_42_k97_268153_37	C7_42_k97_268153	42255	44312	-	37512	C7_42_k97_268153_37	susD		starch-binding outer membrane protein, SusD/RagB family
MAG234	PUL17	C7_42_k97_268153_38	C7_42_k97_268153	44375	47512	-	63	C7_42_k97_268153_38	susC
MAG234	PUL17	C7_42_k97_268153_39	C7_42_k97_268153	47535	48998	-	23	C7_42_k97_268153_39		GH76
MAG234	PUL17	C7_42_k97_268153_40	C7_42_k97_268153	49194	51023	-	196	C7_42_k97_268153_40	susC
MAG234	PUL18	C7_42_k97_30614_2	C7_42_k97_30614	401	3649	+	-50622	C7_42_k97_30614_2	susC
MAG234	PUL18	C7_42_k97_30614_3	C7_42_k97_30614	3676	5673	+	27	C7_42_k97_30614_3	susD		starch-binding outer membrane protein, SusD/RagB family
MAG234	PUL19	C7_42_k97_313360_32	C7_42_k97_313360	33294	36137	+	27621	C7_42_k97_313360_32	susC
MAG234	PUL19	C7_42_k97_313360_33	C7_42_k97_313360	36161	37630	+	24	C7_42_k97_313360_33	susD		starch-binding outer membrane protein, SusD/RagB family
MAG234	PUL20	C7_42_k97_576309_1	C7_42_k97_576309	3	3155	+	-37627	C7_42_k97_576309_1	susC
MAG234	PUL20	C7_42_k97_576309_2	C7_42_k97_576309	3180	5192	+	25	C7_42_k97_576309_2	susD		starch-binding outer membrane protein, SusD/RagB family
MAG234	PUL21	C7_42_k97_655035_15	C7_42_k97_655035	22093	23169	-	16901	C7_42_k97_655035_15		GH16
MAG234	PUL21	C7_42_k97_655035_16	C7_42_k97_655035	23248	25131	-	79	C7_42_k97_655035_16
MAG234	PUL21	C7_42_k97_655035_17	C7_42_k97_655035	25151	26686	-	20	C7_42_k97_655035_17	susD		starch-binding outer membrane protein, SusD/RagB family
MAG234	PUL21	C7_42_k97_655035_18	C7_42_k97_655035	26708	29839	-	22	C7_42_k97_655035_18	susC
MAG234	PUL22	C7_42_k97_90618_2	C7_42_k97_90618	4195	7269	+	-25644	C7_42_k97_90618_2	susC
MAG234	PUL22	C7_42_k97_90618_3	C7_42_k97_90618	7333	8895	+	64	C7_42_k97_90618_3	susD		starch-binding outer membrane protein, SusD/RagB family
MAG234	PUL22	C7_42_k97_90618_4	C7_42_k97_90618	8930	9847	+	35	C7_42_k97_90618_4
MAG234	PUL22	C7_42_k97_90618_5	C7_42_k97_90618	9876	11078	+	29	C7_42_k97_90618_5		CE1	enterochelin esterase and related enzymes
MAG234	PUL22	C7_42_k97_90618_6	C7_42_k97_90618	11157	12383	+	79	C7_42_k97_90618_6		CE1
MAG234	PUL22	C7_42_k97_90618_7	C7_42_k97_90618	12445	14790	+	62	C7_42_k97_90618_7		GH3	beta-glucosidase [EC:3.2.1.21]
MAG234	PUL23	C7_67_k97_1315_1	C7_67_k97_1315	376	2202	-	-14414	C7_67_k97_1315_1	susD		starch-binding outer membrane protein, SusD/RagB family
MAG234	PUL23	C7_67_k97_1315_2	C7_67_k97_1315	2228	3835	-	26	C7_67_k97_1315_2	susC
MAG234	PUL24	C7_67_k97_211595_1	C7_67_k97_211595	3	3002	+	-3832	C7_67_k97_211595_1	susC
MAG234	PUL24	C7_67_k97_211595_2	C7_67_k97_211595	3058	4686	+	56	C7_67_k97_211595_2	susD		starch-binding outer membrane protein, SusD/RagB family
MAG234	PUL25	C7_67_k97_273770_1	C7_67_k97_273770	3	3056	+	-4683	C7_67_k97_273770_1	susC
MAG234	PUL25	C7_67_k97_273770_2	C7_67_k97_273770	3084	4736	+	28	C7_67_k97_273770_2	susD		starch-binding outer membrane protein, SusD/RagB family
MAG234	PUL26	C7_67_k97_276622_16	C7_67_k97_276622	15818	18835	+	11082	C7_67_k97_276622_16	susC		TonB-dependent starch-binding outer membrane protein SusC
MAG234	PUL26	C7_67_k97_276622_17	C7_67_k97_276622	18855	20420	+	20	C7_67_k97_276622_17	susD		starch-binding outer membrane protein, SusD/RagB family
MAG234	PUL27	C7_67_k97_301712_11	C7_67_k97_301712	12639	13793	+	-7781	C7_67_k97_301712_11		GH78
MAG234	PUL27	C7_67_k97_301712_12	C7_67_k97_301712	13959	17375	+	166	C7_67_k97_301712_12	susC
MAG234	PUL27	C7_67_k97_301712_13	C7_67_k97_301712	17387	18844	+	12	C7_67_k97_301712_13	susD		starch-binding outer membrane protein, SusD/RagB family
MAG234	PUL27	C7_67_k97_301712_14	C7_67_k97_301712	18860	19462	+	16	C7_67_k97_301712_14
MAG234	PUL27	C7_67_k97_301712_15	C7_67_k97_301712	19470	21002	+	8	C7_67_k97_301712_15
MAG234	PUL27	C7_67_k97_301712_16	C7_67_k97_301712	21013	22002	+	11	C7_67_k97_301712_16
MAG234	PUL27	C7_67_k97_301712_17	C7_67_k97_301712	21999	23804	+	-3	C7_67_k97_301712_17		GH99
MAG234	PUL27	C7_67_k97_301712_18	C7_67_k97_301712	23831	26434	+	27	C7_67_k97_301712_18		GH2;CBM57	beta-galactosidase [EC:3.2.1.23]
MAG234	PUL28	C7_67_k97_317549_3	C7_67_k97_317549	3289	4284	-	-23145	C7_67_k97_317549_3		CE10	acetyl esterase [EC:3.1.1.-]
MAG234	PUL28	C7_67_k97_317549_4	C7_67_k97_317549	4339	5532	-	55	C7_67_k97_317549_4
MAG234	PUL28	C7_67_k97_317549_5	C7_67_k97_317549	5551	6306	-	19	C7_67_k97_317549_5			3-oxoacyl-[acyl-carrier protein] reductase [EC:1.1.1.100]
MAG234	PUL28	C7_67_k97_317549_6	C7_67_k97_317549	6340	7803	-	34	C7_67_k97_317549_6			MFS transporter, ACS family, hexuronate transporter
MAG234	PUL28	C7_67_k97_317549_7	C7_67_k97_317549	7811	8152	-	8	C7_67_k97_317549_7
MAG234	PUL28	C7_67_k97_317549_8	C7_67_k97_317549	8167	10365	-	15	C7_67_k97_317549_8		PL17	oligo-alginate lyase [EC:4.2.2.26]
MAG234	PUL28	C7_67_k97_317549_9	C7_67_k97_317549	10367	12529	-	2	C7_67_k97_317549_9		PL6	poly(beta-D-mannuronate) lyase [EC:4.2.2.3]
MAG234	PUL28	C7_67_k97_317549_10	C7_67_k97_317549	12555	14222	-	26	C7_67_k97_317549_10
MAG234	PUL28	C7_67_k97_317549_11	C7_67_k97_317549	14247	15755	-	25	C7_67_k97_317549_11	susD		starch-binding outer membrane protein, SusD/RagB family
MAG234	PUL28	C7_67_k97_317549_12	C7_67_k97_317549	15771	18923	-	16	C7_67_k97_317549_12	susC
MAG234	PUL29	C7_67_k97_342828_18	C7_67_k97_342828	20214	23237	+	1291	C7_67_k97_342828_18	susC
MAG234	PUL29	C7_67_k97_342828_19	C7_67_k97_342828	23303	24661	+	66	C7_67_k97_342828_19	susD		starch-binding outer membrane protein, SusD/RagB family
MAG234	PUL30	C7_67_k97_35856_2	C7_67_k97_35856	2450	5698	+	-22211	C7_67_k97_35856_2	susC
MAG234	PUL30	C7_67_k97_35856_3	C7_67_k97_35856	5725	7722	+	27	C7_67_k97_35856_3	susD		starch-binding outer membrane protein, SusD/RagB family
MAG234	PUL31	C7_67_k97_395574_1	C7_67_k97_395574	441	2609	-	-7281	C7_67_k97_395574_1	susD		starch-binding outer membrane protein, SusD/RagB family
MAG234	PUL31	C7_67_k97_395574_2	C7_67_k97_395574	2632	4743	-	23	C7_67_k97_395574_2	susC
MAG234	PUL32	C7_67_k97_51113_2	C7_67_k97_51113	427	1989	-	-4316	C7_67_k97_51113_2	susD		starch-binding outer membrane protein, SusD/RagB family
MAG234	PUL32	C7_67_k97_51113_3	C7_67_k97_51113	2053	5127	-	64	C7_67_k97_51113_3	susC
MAG234	PUL33	C7_67_k97_533862_10	C7_67_k97_533862	7949	11431	+	2822	C7_67_k97_533862_10	susC
MAG234	PUL33	C7_67_k97_533862_11	C7_67_k97_533862	11467	13308	+	36	C7_67_k97_533862_11	susD
MAG234	PUL33	C7_67_k97_533862_12	C7_67_k97_533862	13347	15608	+	39	C7_67_k97_533862_12		GH92
MAG234	PUL33	C7_67_k97_533862_13	C7_67_k97_533862	15641	17815	+	33	C7_67_k97_533862_13		GH92
MAG234	PUL33	C7_67_k97_533862_14	C7_67_k97_533862	17940	19409	+	125	C7_67_k97_533862_14		GH125	uncharacterized protein
MAG234	PUL33	C7_67_k97_533862_15	C7_67_k97_533862	19435	20436	+	26	C7_67_k97_533862_15		GH130	beta-1,4-mannooligosaccharide/beta-1,4-mannosyl-N-acetylglucosamine phosphorylase [EC:2.4.1.319 2.4.1.320]
MAG234	PUL34	C7_67_k97_539666_4	C7_67_k97_539666	4796	7816	+	-15640	C7_67_k97_539666_4	susC
MAG234	PUL34	C7_67_k97_539666_5	C7_67_k97_539666	7847	9313	+	31	C7_67_k97_539666_5	susD		starch-binding outer membrane protein, SusD/RagB family
MAG234	PUL34	C7_67_k97_539666_6	C7_67_k97_539666	9464	10318	+	151	C7_67_k97_539666_6
MAG234	PUL34	C7_67_k97_539666_7	C7_67_k97_539666	10315	11748	+	-3	C7_67_k97_539666_7
MAG234	PUL34	C7_67_k97_539666_8	C7_67_k97_539666	11763	14051	+	15	C7_67_k97_539666_8		GH3	beta-glucosidase [EC:3.2.1.21]
MAG234	PUL35	C7_67_k97_683391_2	C7_67_k97_683391	1002	4133	+	-13049	C7_67_k97_683391_2	susC
MAG234	PUL35	C7_67_k97_683391_3	C7_67_k97_683391	4155	5690	+	22	C7_67_k97_683391_3	susD		starch-binding outer membrane protein, SusD/RagB family
MAG234	PUL35	C7_67_k97_683391_4	C7_67_k97_683391	5710	7593	+	20	C7_67_k97_683391_4
MAG234	PUL35	C7_67_k97_683391_5	C7_67_k97_683391	7672	8748	+	79	C7_67_k97_683391_5		GH16
MAG234	PUL36	C7_67_k97_760949_5	C7_67_k97_760949	5736	8714	+	-3012	C7_67_k97_760949_5	susC
MAG234	PUL36	C7_67_k97_760949_6	C7_67_k97_760949	8729	10255	+	15	C7_67_k97_760949_6	susD		starch-binding outer membrane protein, SusD/RagB family
MAG234	PUL37	C7_67_k97_8863_20	C7_67_k97_8863	19138	20607	-	8883	C7_67_k97_8863_20	susD		starch-binding outer membrane protein, SusD/RagB family
MAG234	PUL37	C7_67_k97_8863_21	C7_67_k97_8863	20631	23474	-	24	C7_67_k97_8863_21	susC
MAG234	PUL38	sample12276_k97_464828_2	sample12276_k97_464828	267	1796	-	-23207	sample12276_k97_464828_2	susD		starch-binding outer membrane protein, SusD/RagB family
MAG234	PUL38	sample12276_k97_464828_3	sample12276_k97_464828	1820	4783	-	24	sample12276_k97_464828_3	susC
MAG242	PUL1	C8_33_k97_1047397_4	C8_33_k97_1047397	3171	4826	-	0	C8_33_k97_1047397_4	susD		starch-binding outer membrane protein, SusD/RagB family
MAG242	PUL1	C8_33_k97_1047397_5	C8_33_k97_1047397	4862	7927	-	36	C8_33_k97_1047397_5	susC		TonB-dependent starch-binding outer membrane protein SusC
MAG242	PUL2	sample10211_k97_119280_41	sample10211_k97_119280	52419	54233	-	44492	sample10211_k97_119280_41	susD		starch-binding outer membrane protein, SusD/RagB family
MAG242	PUL2	sample10211_k97_119280_42	sample10211_k97_119280	54283	57426	-	50	sample10211_k97_119280_42	susC
MAG242	PUL3	sample10211_k97_119280_86	sample10211_k97_119280	114718	118032	+	57292	sample10211_k97_119280_86	susC
MAG242	PUL3	sample10211_k97_119280_87	sample10211_k97_119280	118066	119832	+	34	sample10211_k97_119280_87	susD		starch-binding outer membrane protein, SusD/RagB family
MAG242	PUL4	sample10211_k97_625726_34	sample10211_k97_625726	50838	53945	+	-68994	sample10211_k97_625726_34	susC
MAG242	PUL4	sample10211_k97_625726_35	sample10211_k97_625726	53958	55685	+	13	sample10211_k97_625726_35	susD		starch-binding outer membrane protein, SusD/RagB family
MAG242	PUL4	sample10211_k97_625726_36	sample10211_k97_625726	55723	57120	+	38	sample10211_k97_625726_36
MAG242	PUL4	sample10211_k97_625726_37	sample10211_k97_625726	57127	58707	+	7	sample10211_k97_625726_37		GH32	beta-fructofuranosidase [EC:3.2.1.26]
MAG242	PUL4	sample10211_k97_625726_38	sample10211_k97_625726	58920	59780	+	213	sample10211_k97_625726_38
MAG242	PUL4	sample10211_k97_625726_39	sample10211_k97_625726	59963	61645	+	183	sample10211_k97_625726_39		GH32	fructan beta-fructosidase [EC:3.2.1.80]
MAG242	PUL5	sample12037_k97_193560_3	sample12037_k97_193560	2958	6257	+	-58687	sample12037_k97_193560_3	susC
MAG242	PUL5	sample12037_k97_193560_4	sample12037_k97_193560	6296	8479	+	39	sample12037_k97_193560_4	susD		starch-binding outer membrane protein, SusD/RagB family
MAG242	PUL5	sample12037_k97_193560_5	sample12037_k97_193560	8495	10141	+	16	sample12037_k97_193560_5
MAG242	PUL5	sample12037_k97_193560_6	sample12037_k97_193560	10373	11527	-	232	sample12037_k97_193560_6
MAG242	PUL5	sample12037_k97_193560_7	sample12037_k97_193560	11622	13001	+	95	sample12037_k97_193560_7			alanine or glycine:cation symporter, AGCS family
MAG242	PUL5	sample12037_k97_193560_8	sample12037_k97_193560	13012	14634	+	11	sample12037_k97_193560_8			DNA recombination protein RmuC
MAG242	PUL5	sample12037_k97_193560_9	sample12037_k97_193560	14756	16120	-	122	sample12037_k97_193560_9		GH57	alpha-amylase [EC:3.2.1.1]
MAG242	PUL5	sample12037_k97_193560_10	sample12037_k97_193560	16222	17493	-	102	sample12037_k97_193560_10		GT4
MAG242	PUL6	sample12037_k97_245174_51	sample12037_k97_245174	54459	56225	-	36966	sample12037_k97_245174_51	susD		starch-binding outer membrane protein, SusD/RagB family
MAG242	PUL6	sample12037_k97_245174_52	sample12037_k97_245174	56259	59573	-	34	sample12037_k97_245174_52	susC
MAG242	PUL7	sample12037_k97_245174_96	sample12037_k97_245174	116865	120008	+	57292	sample12037_k97_245174_96	susC
MAG242	PUL7	sample12037_k97_245174_97	sample12037_k97_245174	120058	121872	+	50	sample12037_k97_245174_97	susD		starch-binding outer membrane protein, SusD/RagB family
MAG242	PUL8	sample12037_k97_555187_10	sample12037_k97_555187	8461	10464	-	-113411	sample12037_k97_555187_10		GH43
MAG242	PUL8	sample12037_k97_555187_11	sample12037_k97_555187	10603	11634	+	139	sample12037_k97_555187_11
MAG242	PUL8	sample12037_k97_555187_12	sample12037_k97_555187	11785	13692	-	151	sample12037_k97_555187_12		GH13	neopullulanase [EC:3.2.1.135]
MAG242	PUL8	sample12037_k97_555187_13	sample12037_k97_555187	13879	16641	+	187	sample12037_k97_555187_13
MAG242	PUL8	sample12037_k97_555187_14	sample12037_k97_555187	16975	19728	+	334	sample12037_k97_555187_14
MAG242	PUL8	sample12037_k97_555187_15	sample12037_k97_555187	19769	23221	+	41	sample12037_k97_555187_15	susC
MAG242	PUL8	sample12037_k97_555187_16	sample12037_k97_555187	23249	25006	+	28	sample12037_k97_555187_16	susD		starch-binding outer membrane protein, SusD/RagB family
MAG242	PUL8	sample12037_k97_555187_17	sample12037_k97_555187	25024	27108	+	18	sample12037_k97_555187_17
MAG242	PUL8	sample12037_k97_555187_18	sample12037_k97_555187	27145	28914	+	37	sample12037_k97_555187_18
MAG242	PUL8	sample12037_k97_555187_19	sample12037_k97_555187	28917	32228	+	3	sample12037_k97_555187_19	susC
MAG242	PUL8	sample12037_k97_555187_20	sample12037_k97_555187	32303	34195	+	75	sample12037_k97_555187_20			starch-binding outer membrane protein, SusD/RagB family
MAG242	PUL8	sample12037_k97_555187_21	sample12037_k97_555187	34287	35462	-	92	sample12037_k97_555187_21		GH3	beta-N-acetylhexosaminidase [EC:3.2.1.52]
MAG242	PUL9	sample12037_k97_639003_34	sample12037_k97_639003	50828	53935	+	15366	sample12037_k97_639003_34	susC
MAG242	PUL9	sample12037_k97_639003_35	sample12037_k97_639003	53948	55675	+	13	sample12037_k97_639003_35	susD		starch-binding outer membrane protein, SusD/RagB family
MAG242	PUL9	sample12037_k97_639003_36	sample12037_k97_639003	55713	57110	+	38	sample12037_k97_639003_36
MAG242	PUL9	sample12037_k97_639003_37	sample12037_k97_639003	57117	58697	+	7	sample12037_k97_639003_37		GH32	beta-fructofuranosidase [EC:3.2.1.26]
MAG242	PUL9	sample12037_k97_639003_38	sample12037_k97_639003	58910	59770	+	213	sample12037_k97_639003_38
MAG242	PUL9	sample12037_k97_639003_39	sample12037_k97_639003	59953	61635	+	183	sample12037_k97_639003_39		GH32	fructan beta-fructosidase [EC:3.2.1.80]
MAG242	PUL10	sample12146_k97_346824_50	sample12146_k97_346824	41606	43609	-	-20029	sample12146_k97_346824_50		GH43
MAG242	PUL10	sample12146_k97_346824_51	sample12146_k97_346824	43748	44779	+	139	sample12146_k97_346824_51
MAG242	PUL10	sample12146_k97_346824_52	sample12146_k97_346824	44930	46837	-	151	sample12146_k97_346824_52		GH13	neopullulanase [EC:3.2.1.135]
MAG242	PUL10	sample12146_k97_346824_53	sample12146_k97_346824	47024	49786	+	187	sample12146_k97_346824_53
MAG242	PUL10	sample12146_k97_346824_54	sample12146_k97_346824	50120	52873	+	334	sample12146_k97_346824_54
MAG242	PUL10	sample12146_k97_346824_55	sample12146_k97_346824	52914	56366	+	41	sample12146_k97_346824_55	susC
MAG242	PUL10	sample12146_k97_346824_56	sample12146_k97_346824	56394	58151	+	28	sample12146_k97_346824_56	susD		starch-binding outer membrane protein, SusD/RagB family
MAG242	PUL10	sample12146_k97_346824_57	sample12146_k97_346824	58169	60253	+	18	sample12146_k97_346824_57
MAG242	PUL10	sample12146_k97_346824_58	sample12146_k97_346824	60290	62059	+	37	sample12146_k97_346824_58
MAG242	PUL10	sample12146_k97_346824_59	sample12146_k97_346824	62062	65373	+	3	sample12146_k97_346824_59	susC
MAG242	PUL10	sample12146_k97_346824_60	sample12146_k97_346824	65448	67340	+	75	sample12146_k97_346824_60			starch-binding outer membrane protein, SusD/RagB family
MAG242	PUL10	sample12146_k97_346824_61	sample12146_k97_346824	67432	68607	-	92	sample12146_k97_346824_61		GH3	beta-N-acetylhexosaminidase [EC:3.2.1.52]
MAG242	PUL11	sample12236_k97_111163_12	sample12236_k97_111163	23560	26667	+	-45047	sample12236_k97_111163_12	susC
MAG242	PUL11	sample12236_k97_111163_13	sample12236_k97_111163	26680	28407	+	13	sample12236_k97_111163_13	susD		starch-binding outer membrane protein, SusD/RagB family
MAG242	PUL11	sample12236_k97_111163_14	sample12236_k97_111163	28445	29842	+	38	sample12236_k97_111163_14
MAG242	PUL11	sample12236_k97_111163_15	sample12236_k97_111163	29849	31429	+	7	sample12236_k97_111163_15		GH32	beta-fructofuranosidase [EC:3.2.1.26]
MAG242	PUL11	sample12236_k97_111163_16	sample12236_k97_111163	31642	32502	+	213	sample12236_k97_111163_16
MAG242	PUL11	sample12236_k97_111163_17	sample12236_k97_111163	32685	34367	+	183	sample12236_k97_111163_17		GH32	fructan beta-fructosidase [EC:3.2.1.80]
MAG242	PUL12	sample12236_k97_141316_26	sample12236_k97_141316	34748	36562	-	381	sample12236_k97_141316_26	susD		starch-binding outer membrane protein, SusD/RagB family
MAG242	PUL12	sample12236_k97_141316_27	sample12236_k97_141316	36612	39755	-	50	sample12236_k97_141316_27	susC
MAG242	PUL13	sample12236_k97_141316_71	sample12236_k97_141316	97047	100361	+	57292	sample12236_k97_141316_71	susC
MAG242	PUL13	sample12236_k97_141316_72	sample12236_k97_141316	100395	102161	+	34	sample12236_k97_141316_72	susD		starch-binding outer membrane protein, SusD/RagB family
MAG242	PUL14	sample12236_k97_529531_7	sample12236_k97_529531	7017	9020	-	-95144	sample12236_k97_529531_7		GH43
MAG242	PUL14	sample12236_k97_529531_8	sample12236_k97_529531	9159	10190	+	139	sample12236_k97_529531_8
MAG242	PUL14	sample12236_k97_529531_9	sample12236_k97_529531	10341	12248	-	151	sample12236_k97_529531_9		GH13	neopullulanase [EC:3.2.1.135]
MAG242	PUL14	sample12236_k97_529531_10	sample12236_k97_529531	12435	15197	+	187	sample12236_k97_529531_10
MAG242	PUL14	sample12236_k97_529531_11	sample12236_k97_529531	15531	18284	+	334	sample12236_k97_529531_11
MAG242	PUL14	sample12236_k97_529531_12	sample12236_k97_529531	18325	21777	+	41	sample12236_k97_529531_12	susC
MAG242	PUL14	sample12236_k97_529531_13	sample12236_k97_529531	21805	23562	+	28	sample12236_k97_529531_13	susD		starch-binding outer membrane protein, SusD/RagB family
MAG242	PUL14	sample12236_k97_529531_14	sample12236_k97_529531	23580	25664	+	18	sample12236_k97_529531_14
MAG242	PUL14	sample12236_k97_529531_15	sample12236_k97_529531	25701	27470	+	37	sample12236_k97_529531_15
MAG242	PUL14	sample12236_k97_529531_16	sample12236_k97_529531	27473	30784	+	3	sample12236_k97_529531_16	susC
MAG242	PUL14	sample12236_k97_529531_17	sample12236_k97_529531	30859	32751	+	75	sample12236_k97_529531_17			starch-binding outer membrane protein, SusD/RagB family
MAG242	PUL14	sample12236_k97_529531_18	sample12236_k97_529531	32843	34018	-	92	sample12236_k97_529531_18		GH3	beta-N-acetylhexosaminidase [EC:3.2.1.52]
MAG242	PUL15	sample13093_k97_523562_14	sample13093_k97_523562	12074	13345	+	-21944	sample13093_k97_523562_14		GT4
MAG242	PUL15	sample13093_k97_523562_15	sample13093_k97_523562	13447	14811	+	102	sample13093_k97_523562_15		GH57	alpha-amylase [EC:3.2.1.1]
MAG242	PUL15	sample13093_k97_523562_16	sample13093_k97_523562	14933	16555	-	122	sample13093_k97_523562_16			DNA recombination protein RmuC
MAG242	PUL15	sample13093_k97_523562_17	sample13093_k97_523562	16566	17945	-	11	sample13093_k97_523562_17			alanine or glycine:cation symporter, AGCS family
MAG242	PUL15	sample13093_k97_523562_18	sample13093_k97_523562	18040	19194	+	95	sample13093_k97_523562_18
MAG242	PUL15	sample13093_k97_523562_19	sample13093_k97_523562	19426	21072	-	232	sample13093_k97_523562_19
MAG242	PUL15	sample13093_k97_523562_20	sample13093_k97_523562	21088	23271	-	16	sample13093_k97_523562_20	susD		starch-binding outer membrane protein, SusD/RagB family
MAG242	PUL15	sample13093_k97_523562_21	sample13093_k97_523562	23310	26609	-	39	sample13093_k97_523562_21	susC
MAG245	PUL1	C4_89_k97_199970_1	C4_89_k97_199970	3	1610	-	0	C4_89_k97_199970_1	susD		starch-binding outer membrane protein, SusD/RagB family
MAG245	PUL1	C4_89_k97_199970_2	C4_89_k97_199970	1671	4919	-	61	C4_89_k97_199970_2	susC
MAG245	PUL2	C4_89_k97_312499_2	C4_89_k97_312499	280	978	-	-4639	C4_89_k97_312499_2	susD		starch-binding outer membrane protein, SusD/RagB family
MAG245	PUL2	C4_89_k97_312499_3	C4_89_k97_312499	1016	3343	-	38	C4_89_k97_312499_3	susC
MAG245	PUL3	C4_89_k97_4093_3	C4_89_k97_4093	2734	5904	+	-609	C4_89_k97_4093_3	susC
MAG245	PUL3	C4_89_k97_4093_4	C4_89_k97_4093	5965	7461	+	61	C4_89_k97_4093_4	susD		starch-binding outer membrane protein, SusD/RagB family
MAG245	PUL4	C4_89_k97_432384_3	C4_89_k97_432384	3041	6286	+	-4420	C4_89_k97_432384_3	susC
MAG245	PUL4	C4_89_k97_432384_4	C4_89_k97_432384	6320	8125	+	34	C4_89_k97_432384_4	susD		starch-binding outer membrane protein, SusD/RagB family
MAG245	PUL5	C4_89_k97_669462_2	C4_89_k97_669462	676	2298	-	-7449	C4_89_k97_669462_2	susD
MAG245	PUL5	C4_89_k97_669462_3	C4_89_k97_669462	2314	5403	-	16	C4_89_k97_669462_3	susC
MAG245	PUL6	C6_86_k97_207121_3	C6_86_k97_207121	2248	5544	+	-3155	C6_86_k97_207121_3	susC
MAG245	PUL6	C6_86_k97_207121_4	C6_86_k97_207121	5591	6703	+	47	C6_86_k97_207121_4	susD		starch-binding outer membrane protein, SusD/RagB family
MAG245	PUL7	C6_86_k97_495926_4	C6_86_k97_495926	2773	6066	+	-3930	C6_86_k97_495926_4	susC
MAG245	PUL7	C6_86_k97_495926_5	C6_86_k97_495926	6091	7551	+	25	C6_86_k97_495926_5	susD		starch-binding outer membrane protein, SusD/RagB family
MAG245	PUL8	C6_86_k97_628500_3	C6_86_k97_628500	3031	6348	+	-4520	C6_86_k97_628500_3	susC
MAG245	PUL8	C6_86_k97_628500_4	C6_86_k97_628500	6362	7567	+	14	C6_86_k97_628500_4	susD		starch-binding outer membrane protein, SusD/RagB family
MAG245	PUL9	C7_42_k97_15780_1	C7_42_k97_15780	470	3598	+	-7097	C7_42_k97_15780_1	susC
MAG245	PUL9	C7_42_k97_15780_2	C7_42_k97_15780	3629	5380	+	31	C7_42_k97_15780_2	susD		starch-binding outer membrane protein, SusD/RagB family
MAG245	PUL9	C7_42_k97_15780_3	C7_42_k97_15780	5438	6835	+	58	C7_42_k97_15780_3
MAG245	PUL9	C7_42_k97_15780_4	C7_42_k97_15780	6845	7402	+	10	C7_42_k97_15780_4
MAG245	PUL9	C7_42_k97_15780_5	C7_42_k97_15780	7454	8440	+	52	C7_42_k97_15780_5
MAG245	PUL9	C7_42_k97_15780_6	C7_42_k97_15780	8479	9990	+	39	C7_42_k97_15780_6		GH32	fructan beta-fructosidase [EC:3.2.1.80]
MAG245	PUL10	C7_57_k97_246972_2	C7_57_k97_246972	896	4066	+	-9094	C7_57_k97_246972_2	susC
MAG245	PUL10	C7_57_k97_246972_3	C7_57_k97_246972	4127	5662	+	61	C7_57_k97_246972_3	susD		starch-binding outer membrane protein, SusD/RagB family
MAG245	PUL10	C7_57_k97_246972_4	C7_57_k97_246972	5807	6622	+	145	C7_57_k97_246972_4
MAG245	PUL10	C7_57_k97_246972_5	C7_57_k97_246972	6862	8529	-	240	C7_57_k97_246972_5		GH3	beta-glucosidase [EC:3.2.1.21]
MAG245	PUL11	C7_67_k97_290824_4	C7_67_k97_290824	5303	8473	+	-3226	C7_67_k97_290824_4	susC
MAG245	PUL11	C7_67_k97_290824_5	C7_67_k97_290824	8534	10069	+	61	C7_67_k97_290824_5	susD		starch-binding outer membrane protein, SusD/RagB family
MAG245	PUL11	C7_67_k97_290824_6	C7_67_k97_290824	10214	11029	+	145	C7_67_k97_290824_6
MAG245	PUL11	C7_67_k97_290824_7	C7_67_k97_290824	11269	13593	-	240	C7_67_k97_290824_7		GH3
MAG245	PUL12	C7_67_k97_332727_4	C7_67_k97_332727	3017	6310	+	-10576	C7_67_k97_332727_4	susC
MAG245	PUL12	C7_67_k97_332727_5	C7_67_k97_332727	6335	7795	+	25	C7_67_k97_332727_5	susD		starch-binding outer membrane protein, SusD/RagB family
MAG245	PUL13	C7_67_k97_405646_3	C7_67_k97_405646	1114	2736	-	-6681	C7_67_k97_405646_3	susD
MAG245	PUL13	C7_67_k97_405646_4	C7_67_k97_405646	2752	5841	-	16	C7_67_k97_405646_4	susC
MAG245	PUL14	C7_67_k97_413015_1	C7_67_k97_413015	2	529	-	-5839	C7_67_k97_413015_1	susD		starch-binding outer membrane protein, SusD/RagB family
MAG245	PUL14	C7_67_k97_413015_2	C7_67_k97_413015	643	2043	-	114	C7_67_k97_413015_2	susC
MAG245	PUL15	C7_67_k97_449286_5	C7_67_k97_449286	4494	6158	-	2451	C7_67_k97_449286_5	susD		starch-binding outer membrane protein, SusD/RagB family
MAG245	PUL15	C7_67_k97_449286_6	C7_67_k97_449286	6205	9501	-	47	C7_67_k97_449286_6	susC
MAG245	PUL16	C7_67_k97_544362_2	C7_67_k97_544362	1215	2996	-	-8286	C7_67_k97_544362_2	susD		starch-binding outer membrane protein, SusD/RagB family
MAG245	PUL16	C7_67_k97_544362_3	C7_67_k97_544362	3011	6409	-	15	C7_67_k97_544362_3	susC
MAG245	PUL17	C7_67_k97_735751_2	C7_67_k97_735751	748	2691	-	-5661	C7_67_k97_735751_2	susD		starch-binding outer membrane protein, SusD/RagB family
MAG245	PUL17	C7_67_k97_735751_3	C7_67_k97_735751	2701	6000	-	10	C7_67_k97_735751_3	susC
MAG245	PUL18	C8_33_k97_1066529_2	C8_33_k97_1066529	151	1599	-	-5849	C8_33_k97_1066529_2	susD		starch-binding outer membrane protein, SusD/RagB family
MAG245	PUL18	C8_33_k97_1066529_3	C8_33_k97_1066529	1639	3405	-	40	C8_33_k97_1066529_3	susC
MAG245	PUL19	C8_33_k97_203896_2	C8_33_k97_203896	933	2864	-	-2472	C8_33_k97_203896_2	susD		starch-binding outer membrane protein, SusD/RagB family
MAG245	PUL19	C8_33_k97_203896_3	C8_33_k97_203896	2894	6013	-	30	C8_33_k97_203896_3	susC
MAG245	PUL20	C8_36_k97_23725_1	C8_36_k97_23725	2	1714	-	-6011	C8_36_k97_23725_1	susD		starch-binding outer membrane protein, SusD/RagB family
MAG245	PUL20	C8_36_k97_23725_2	C8_36_k97_23725	1748	4993	-	34	C8_36_k97_23725_2	susC
MAG245	PUL20	C8_36_k97_23725_3	C8_36_k97_23725	5023	6705	-	30	C8_36_k97_23725_3
MAG245	PUL20	C8_36_k97_23725_4	C8_36_k97_23725	6750	8795	-	45	C8_36_k97_23725_4
MAG245	PUL20	C8_36_k97_23725_5	C8_36_k97_23725	8841	9926	-	46	C8_36_k97_23725_5	susD		starch-binding outer membrane protein, SusD/RagB family
MAG245	PUL21	sample1_k97_296812_1	sample1_k97_296812	2	3070	+	-9924	sample1_k97_296812_1	susC
MAG245	PUL21	sample1_k97_296812_2	sample1_k97_296812	3080	5023	+	10	sample1_k97_296812_2	susD		starch-binding outer membrane protein, SusD/RagB family
MAG245	PUL21	sample1_k97_296812_3	sample1_k97_296812	5144	7528	+	121	sample1_k97_296812_3		GH43
MAG245	PUL22	sample1_k97_490920_4	sample1_k97_490920	3707	5446	-	-3821	sample1_k97_490920_4	susD		starch-binding outer membrane protein, SusD/RagB family
MAG245	PUL22	sample1_k97_490920_5	sample1_k97_490920	5493	8483	-	47	sample1_k97_490920_5	susC
MAG245	PUL23	sample10211_k97_207520_9	sample10211_k97_207520	6608	9697	+	-1875	sample10211_k97_207520_9	susC
MAG245	PUL23	sample10211_k97_207520_10	sample10211_k97_207520	9713	11335	+	16	sample10211_k97_207520_10	susD
MAG245	PUL24	sample10211_k97_277231_1	sample10211_k97_277231	3	851	+	-11332	sample10211_k97_277231_1		GH36	alpha-galactosidase [EC:3.2.1.22]
MAG245	PUL24	sample10211_k97_277231_2	sample10211_k97_277231	879	3989	+	28	sample10211_k97_277231_2	susC
MAG245	PUL24	sample10211_k97_277231_3	sample10211_k97_277231	4015	5082	+	26	sample10211_k97_277231_3	susD		starch-binding outer membrane protein, SusD/RagB family
MAG245	PUL25	sample10211_k97_41344_1	sample10211_k97_41344	3	1169	-	-5079	sample10211_k97_41344_1	susD		starch-binding outer membrane protein, SusD/RagB family
MAG245	PUL25	sample10211_k97_41344_2	sample10211_k97_41344	1191	4271	-	22	sample10211_k97_41344_2	susC
MAG245	PUL26	sample10211_k97_96362_3	sample10211_k97_96362	2986	4791	-	-1285	sample10211_k97_96362_3	susD		starch-binding outer membrane protein, SusD/RagB family
MAG245	PUL26	sample10211_k97_96362_4	sample10211_k97_96362	4825	6765	-	34	sample10211_k97_96362_4	susC
MAG245	PUL27	sample10214_k97_42125_1	sample10214_k97_42125	3	1760	-	-6762	sample10214_k97_42125_1	susD		starch-binding outer membrane protein, SusD/RagB family
MAG245	PUL27	sample10214_k97_42125_2	sample10214_k97_42125	1800	5009	-	40	sample10214_k97_42125_2	susC
MAG245	PUL28	sample11118_k97_1013070_1	sample11118_k97_1013070	3	1457	+	-5006	sample11118_k97_1013070_1	susC
MAG245	PUL28	sample11118_k97_1013070_2	sample11118_k97_1013070	1495	2238	+	38	sample11118_k97_1013070_2	susD		starch-binding outer membrane protein, SusD/RagB family
MAG245	PUL29	sample12004_k97_193675_1	sample12004_k97_193675	3	2048	+	-2235	sample12004_k97_193675_1	susC
MAG245	PUL29	sample12004_k97_193675_2	sample12004_k97_193675	2079	3716	+	31	sample12004_k97_193675_2	susD		starch-binding outer membrane protein, SusD/RagB family
MAG245	PUL30	sample12004_k97_355343_3	sample12004_k97_355343	2579	4318	-	-1137	sample12004_k97_355343_3	susD		starch-binding outer membrane protein, SusD/RagB family
MAG245	PUL30	sample12004_k97_355343_4	sample12004_k97_355343	4365	7355	-	47	sample12004_k97_355343_4	susC
MAG245	PUL31	sample12037_k97_219105_6	sample12037_k97_219105	4601	5983	+	-2754	sample12037_k97_219105_6		GH28
MAG245	PUL31	sample12037_k97_219105_7	sample12037_k97_219105	5989	9357	+	6	sample12037_k97_219105_7	susC
MAG245	PUL31	sample12037_k97_219105_8	sample12037_k97_219105	9382	11004	+	25	sample12037_k97_219105_8	susD		starch-binding outer membrane protein, SusD/RagB family
MAG245	PUL32	sample12037_k97_253331_3	sample12037_k97_253331	2455	4260	-	-8549	sample12037_k97_253331_3	susD		starch-binding outer membrane protein, SusD/RagB family
MAG245	PUL32	sample12037_k97_253331_4	sample12037_k97_253331	4294	7539	-	34	sample12037_k97_253331_4	susC
MAG245	PUL33	sample12037_k97_272236_2	sample12037_k97_272236	1259	4387	+	-6280	sample12037_k97_272236_2	susC
[truncated: 4,452 more rows]

## Sheet: Table S5
Supplementary Table S5. DEGs for each cluster in rumen epithelium
[pct.1] Percentage of cells in the cluster where the gene is detected; [pct.2] Percentage of cells on average in all the other clusters where the gene is detected
p_val	avg_logFC	pct.1	pct.2	p_val_adj	cluster	gene
0	1.93699	0.998	0.733	0	0	JUNB
0	1.82961	0.745	0.348	0	0	PDK4
0	1.79435	0.911	0.49	0	0	ZFP36
0	1.75048	0.835	0.413	0	0	ATF3
0	1.71495	0.978	0.631	0	0	FOS
0	1.7009	1	0.85	0	0	JUN
0	1.60261	0.934	0.543	0	0	EGR1
0	1.60189	0.783	0.501	0	0	NFKBIA
0	1.54575	0.939	0.593	0	0	GADD45A
0	1.54447	0.839	0.411	0	0	SERTAD1
0	1.31298	0.978	0.744	0	0	JUND
0	1.29534	0.969	0.869	0	0	IER3
0	1.25851	0.979	0.874	0	0	BTG1
0	1.24019	0.688	0.298	0	0	CDKN1A
0	1.22842	0.877	0.491	0	0	IER2
0	1.22453	0.568	0.145	0	0	CDKN1C
0	1.19426	0.859	0.518	0	0	DUSP1
1.69613e-187	1.18188	0.787	0.672	3.31304e-183	0	RCAN1
0	1.18187	0.736	0.354	0	0	GADD45B
0	1.16847	0.906	0.755	0	0	DDX5
0	1.16298	0.786	0.422	0	0	FOSB
0	1.15967	0.972	0.917	0	0	UBC
0	1.12527	0.963	0.854	0	0	ZFP36L1
0	1.1155	0.421	0.107	0	0	RND1
1.30645e-306	1.10702	0.894	0.633	2.55189e-302	0	KLF6
0	1.08445	0.53	0.154	0	0	IRF1
5.4032e-244	1.08309	0.629	0.375	1.05541e-239	0	CCNL1
1.20817e-130	1.07873	0.325	0.133	2.35991e-126	0	CXCL3
0	1.07649	0.538	0.147	0	0	THBS1
4.01638e-181	1.05787	0.736	0.559	7.8452e-177	0	HSPA5
1.60714e-245	1.03937	0.75	0.527	3.13922e-241	0	PLK2
1.01418e-306	1.0306	0.646	0.332	1.981e-302	0	ETS2
0	1.028	0.992	0.878	0	0	ZFP36L2
8.21462e-281	1.00965	0.582	0.257	1.60456e-276	0	CCN1
0	1.00236	0.879	0.61	0	0	KLF4
1.74029e-280	1.00048	0.709	0.425	3.3993e-276	0	RND3
3.05111e-265	0.999033	0.605	0.314	5.95973e-261	0	TIPARP
1.17893e-199	0.998393	0.902	0.857	2.30281e-195	0	CEBPD
0	0.975801	0.85	0.513	0	0	CCDC3
2.99213e-301	0.974929	0.831	0.588	5.84452e-297	0	TOB1
3.96319e-289	0.962098	0.687	0.366	7.74131e-285	0	PPP1R15A
0	0.935115	0.634	0.299	0	0	SPRY1
0	0.903871	0.987	0.951	0	0	H3F3B
0	0.893633	0.545	0.227	0	0	IER5L
1.20342e-242	0.827443	0.628	0.34	2.35064e-238	0	DLL1
4.76158e-199	0.826747	0.681	0.474	9.3008e-195	0	MYC
2.32101e-271	0.824551	0.786	0.554	4.53364e-267	0	DHRS3
0	0.819925	0.999	0.99	0	0	EIF1
9.81795e-178	0.818216	0.73	0.551	1.91774e-173	0	CITED2
3.36445e-194	0.808175	0.42	0.174	6.57178e-190	0	MAFF
8.96739e-232	0.80695	0.629	0.361	1.7516e-227	0	PLPP3
2.57598e-191	0.802395	0.647	0.403	5.03167e-187	0	TSC22D1
0	0.800433	1	1	0	0	TPT1
1.62556e-169	0.786094	0.587	0.363	3.1752e-165	0	KLF10
3.32106e-265	0.758983	0.774	0.536	6.48702e-261	0	RBPJ
1.1332e-225	0.753439	0.77	0.531	2.21348e-221	0	TUBB4B
4.85444e-198	0.751829	0.507	0.259	9.48218e-194	0	DDIT3
1.99199e-243	0.735605	0.855	0.712	3.89095e-239	0	CIRBP
4.93642e-169	0.714782	0.579	0.367	9.64232e-165	0	ENSBTAG00000050319
1.21785e-127	0.708525	0.504	0.307	2.37883e-123	0	BHLHE40
6.84124e-178	0.707791	0.711	0.544	1.3363e-173	0	ENSBTAG00000050891
2.94913e-83	0.704214	0.68	0.599	5.76053e-79	0	SAT1
3.34351e-246	0.70179	0.883	0.735	6.53087e-242	0	FGFR2
2.55139e-158	0.697541	0.469	0.237	4.98363e-154	0	ERRFI1
8.84242e-182	0.69607	0.83	0.688	1.72719e-177	0	VMP1
2.75965e-179	0.691042	0.58	0.341	5.39043e-175	0	GABARAPL1
3.02795e-118	0.690178	0.617	0.496	5.9145e-114	0	DNAJA1
2.95748e-185	0.688892	0.323	0.111	5.77685e-181	0	ID2
2.43222e-101	0.687978	0.581	0.458	4.75085e-97	0	JMJD1C
1.0001e-251	0.667753	0.283	0.066	1.9535e-247	0	AOX1
1.21391e-124	0.652352	0.437	0.247	2.37113e-120	0	ANGPTL4
0	0.639236	0.994	0.972	0	0	PFDN5
9.51835e-87	0.622829	0.418	0.257	1.85922e-82	0	HIST1H2AC
1.43001e-146	0.618355	0.584	0.356	2.79323e-142	0	DLK2
9.32199e-153	0.602026	0.829	0.767	1.82086e-148	0	SLC38A2
3.05601e-149	0.592517	0.709	0.564	5.96931e-145	0	ENSBTAG00000053829
1.36923e-88	0.58806	0.525	0.374	2.67451e-84	0	NFKBIZ
4.73738e-105	0.586209	0.531	0.364	9.25352e-101	0	RAP2B
5.76309e-193	0.583157	0.935	0.89	1.1257e-188	0	ENSBTAG00000051151
7.83531e-276	0.580823	0.996	0.981	1.53047e-271	0	ENSBTAG00000016347
1.13955e-212	0.579941	0.952	0.926	2.22589e-208	0	EIF4A2
4.52241e-225	0.579654	0.326	0.097	8.83363e-221	0	FAM71A
1.95113e-175	0.576152	0.919	0.844	3.81115e-171	0	NQO2
5.11167e-137	0.569449	0.78	0.709	9.98462e-133	0	IRX3
0	0.568782	1	0.994	0	0	ENSBTAG00000048781
3.53757e-153	0.567996	0.774	0.673	6.90994e-149	0	TATDN1
4.15619e-79	0.558023	0.331	0.179	8.11829e-75	0	ADM
7.91324e-194	0.551935	0.999	0.988	1.54569e-189	0	TMSB10
3.29016e-100	0.548078	0.656	0.546	6.42667e-96	0	ARID5B
7.14012e-85	0.547783	0.432	0.277	1.39468e-80	0	SGK1
5.74325e-208	0.54756	0.997	0.983	1.12183e-203	0	UBB
7.52871e-98	0.539581	0.689	0.623	1.47058e-93	0	BRD2
1.27999e-118	0.53653	0.394	0.205	2.5002e-114	0	SOX4
1.06266e-67	0.535254	0.653	0.603	2.0757e-63	0	PLIN2
6.28252e-181	0.533254	0.931	0.907	1.22717e-176	0	NSA2
3.50444e-104	0.532235	0.66	0.542	6.84522e-100	0	MCL1
7.06948e-157	0.531448	0.905	0.863	1.38088e-152	0	ATF4
1.65109e-121	0.529322	0.521	0.336	3.22507e-117	0	MAP1LC3A
2.98319e-177	0.528239	0.994	0.977	5.82706e-173	0	ACTB
2.00284e-73	0.525374	0.637	0.579	3.91215e-69	0	TPM4
3.54294e-137	0.524572	0.417	0.206	6.92043e-133	0	CDH11
3.98555e-129	0.522959	0.337	0.154	7.78497e-125	0	CBX4
3.06594e-283	0.519561	0.995	0.98	5.98871e-279	0	SSR2
1.50748e-195	0.516711	0.974	0.942	2.94456e-191	0	ATP5MC2
1.35253e-134	0.514996	0.33	0.142	2.64189e-130	0	CSRNP1
7.44209e-113	0.513204	0.326	0.15	1.45366e-108	0	PRAG1
1.62891e-103	0.513163	0.523	0.355	3.18175e-99	0	TUBB6
1.21943e-95	0.509823	0.474	0.321	2.38192e-91	0	PCF11
4.91644e-82	0.499007	0.339	0.181	9.60329e-78	0	NR4A1
2.78746e-109	0.49875	0.33	0.159	5.44474e-105	0	IFRD1
8.86293e-103	0.498182	0.519	0.35	1.7312e-98	0	APP
2.99298e-89	0.498143	0.432	0.28	5.84618e-85	0	PNRC1
0	0.496217	1	0.999	0	0	RPS27
1.15255e-48	0.494218	0.553	0.479	2.25127e-44	0	HES1
2.98498e-113	0.494158	0.405	0.223	5.83056e-109	0	NR1D1
6.09324e-111	0.49368	0.967	0.939	1.19019e-106	0	ENSBTAG00000052187
1.31247e-110	0.490785	0.271	0.113	2.56364e-106	0	BIRC3
0	0.489994	1	1	0	0	RACK1
0	0.489519	1	1	0	0	RPL18
2.62287e-118	0.487672	0.387	0.198	5.12325e-114	0	CDC42EP3
1.98211e-53	0.484999	0.212	0.102	3.87165e-49	0	GPNMB
6.60785e-88	0.48464	0.436	0.287	1.29071e-83	0	MFGE8
3.72673e-94	0.483498	0.641	0.547	7.27942e-90	0	NFIC
3.44535e-258	0.481411	0.996	0.991	6.7298e-254	0	PABPC1
0	0.47483	1	0.992	0	0	BTF3
6.92269e-17	0.474735	0.435	0.391	1.35221e-12	0	CLDN4
2.89928e-102	0.472784	0.41	0.228	5.66316e-98	0	CAMK2N1
3.24374e-25	0.472663	0.612	0.577	6.33601e-21	0	ID1
6.24607e-140	0.472131	0.897	0.863	1.22004e-135	0	NSMCE1
2.27822e-141	0.47066	0.973	0.966	4.45004e-137	0	COL17A1
0	0.465709	1	0.996	0	0	RPL26
5.6377e-104	0.464851	0.488	0.312	1.10121e-99	0	PDGFA
1.62759e-216	0.458358	0.997	0.983	3.17917e-212	0	EIF3E
9.74228e-186	0.456837	0.989	0.976	1.90296e-181	0	EIF3M
6.84374e-87	0.455919	0.646	0.553	1.33679e-82	0	KAT6B
0	0.455375	1	0.997	0	0	FAU
2.23765e-33	0.455046	0.327	0.235	4.37081e-29	0	DEPP1
1.66467e-98	0.452792	0.27	0.116	3.25159e-94	0	GADD45G
1.04103e-83	0.449374	0.469	0.327	2.03344e-79	0	B3GNT2
1.38393e-73	0.447217	0.544	0.438	2.70323e-69	0	IRF2BP2
6.37239e-57	0.445826	0.474	0.362	1.24472e-52	0	HPGD
3.13144e-78	0.444926	0.626	0.547	6.11665e-74	0	TLE5
1.71336e-81	0.443427	0.416	0.262	3.34671e-77	0	DUSP6
2.79329e-77	0.443076	0.561	0.436	5.45614e-73	0	SERPINB8
2.25454e-55	0.44185	0.502	0.412	4.40379e-51	0	EFNA1
0	0.439375	1	1	0	0	EEF1A1
1.92912e-73	0.438151	0.427	0.285	3.76816e-69	0	MARCKSL1
1.65718e-104	0.437188	0.834	0.806	3.23697e-100	0	PPDPF
5.19559e-47	0.435741	0.44	0.36	1.01485e-42	0	OSER1
2.74596e-60	0.431581	0.536	0.436	5.36369e-56	0	ARSB
6.0086e-52	0.430863	0.299	0.184	1.17366e-47	0	PTHLH
6.05394e-54	0.425141	0.718	0.697	1.18252e-49	0	ARL4A
5.68367e-136	0.424511	0.953	0.942	1.11019e-131	0	CLTA
2.99029e-121	0.423549	0.98	0.928	5.84093e-117	0	UACA
4.28873e-46	0.421889	0.482	0.382	8.37718e-42	0	SLC20A1
5.17984e-220	0.419866	0.998	0.986	1.01178e-215	0	PPIB
7.58047e-61	0.417447	0.928	0.92	1.48069e-56	0	TXNIP
7.82666e-302	0.416937	1	0.994	1.52878e-297	0	RPS4X
0	0.416473	1	0.999	0	0	RPS24
2.09875e-67	0.415014	0.688	0.662	4.09948e-63	0	GABARAPL2
2.07628e-88	0.414263	0.279	0.135	4.05559e-84	0	COQ10B
4.21571e-91	0.413469	0.309	0.157	8.23455e-87	0	CDKN2AIP
0	0.411044	0.999	0.996	0	0	RPL9
1.198e-41	0.409453	0.492	0.436	2.34006e-37	0	STRN3
8.42172e-57	0.408024	0.419	0.298	1.64501e-52	0	NTF3
9.47926e-63	0.406567	0.519	0.433	1.85158e-58	0	SELENOK
0	0.404816	1	0.999	0	0	RPS19
2.06069e-46	0.4043	0.513	0.433	4.02514e-42	0	CCND2
5.78526e-219	0.403341	0.998	0.992	1.13003e-214	0	RPL17
2.55328e-55	0.4032	0.333	0.207	4.98732e-51	0	TRIB1
4.93587e-69	0.401956	0.671	0.627	9.64123e-65	0	ERGIC3
6.99385e-100	0.401254	0.991	0.979	1.36611e-95	0	ACTG1
5.32947e-45	0.399296	0.569	0.536	1.04101e-40	0	SQSTM1
8.00043e-54	0.398191	0.535	0.466	1.56272e-49	0	MAP3K20
8.09607e-41	0.398084	0.45	0.383	1.5814e-36	0	TGIF1
1.58195e-100	0.397066	0.308	0.149	3.09002e-96	0	DYRK3
5.94733e-60	0.393235	0.31	0.19	1.16169e-55	0	PPP1R10
3.72579e-78	0.388981	0.306	0.163	7.27759e-74	0	KDM6B
4.14956e-59	0.384158	0.983	0.978	8.10534e-55	0	FTL
5.01477e-40	0.380842	0.533	0.495	9.79535e-36	0	DSTN
2.14e-112	0.380622	0.953	0.94	4.18007e-108	0	PSMG4
3.24273e-81	0.377366	0.892	0.88	6.33402e-77	0	SOD1
3.2028e-37	0.375255	0.584	0.56	6.25603e-33	0	NUDT4
1.28643e-36	0.369602	0.36	0.276	2.51278e-32	0	DBP
1.17662e-37	0.369529	0.351	0.265	2.29829e-33	0	TINAGL1
2.35062e-66	0.366816	0.768	0.726	4.59146e-62	0	CDH13
8.93694e-35	0.366571	0.553	0.514	1.74565e-30	0	MARCKS
1.04623e-35	0.364051	0.525	0.486	2.0436e-31	0	TLE4
4.07579e-160	0.363592	0.191	0.045	7.96124e-156	0	TIMP2
2.10463e-43	0.363535	0.485	0.413	4.11098e-39	0	CCND3
2.27763e-40	0.362088	0.358	0.266	4.44889e-36	0	VEGFA
0	0.361847	1	0.999	0	0	RPL35A
2.46722e-51	0.359698	0.618	0.564	4.81921e-47	0	SNAI2
9.79742e-62	0.357239	0.827	0.844	1.91373e-57	0	EZR
1.44038e-54	0.355892	0.352	0.233	2.81349e-50	0	BOC
0	0.355793	1	0.998	0	0	RPS3A
1.77965e-55	0.353086	0.247	0.136	3.4762e-51	0	ODC1
6.56573e-66	0.352564	0.259	0.132	1.28248e-61	0	TNFAIP3
2.08588e-44	0.352137	0.559	0.507	4.07435e-40	0	MAP3K1
0	0.351966	1	1	0	0	RPLP1
8.07649e-36	0.347611	0.37	0.283	1.57758e-31	0	IFI27L2
9.72527e-94	0.344779	0.172	0.056	1.89964e-89	0	RGCC
2.40075e-58	0.344561	0.801	0.792	4.68938e-54	0	EPHX1
3.97502e-80	0.344221	0.925	0.921	7.76441e-76	0	MYL12A
4.63153e-60	0.34383	0.796	0.796	9.04677e-56	0	HNRNPDL
6.00557e-77	0.343576	0.909	0.909	1.17307e-72	0	DCTN2
2.38238e-51	0.343349	0.278	0.167	4.6535e-47	0	BCL3
3.80096e-33	0.34272	0.572	0.559	7.42442e-29	0	TRA2B
5.91002e-36	0.341966	0.599	0.587	1.1544e-31	0	TSPAN6
1.38868e-46	0.341005	0.666	0.649	2.71252e-42	0	JAG1
2.17809e-38	0.340227	0.306	0.217	4.25446e-34	0	HEXIM1
1.83289e-265	0.339315	1	0.999	3.58018e-261	0	RPL10
3.71985e-247	0.338799	1	0.998	7.26598e-243	0	RPL5
1.92636e-32	0.336285	0.3	0.223	3.76275e-28	0	SMIM13
1.54496e-59	0.3351	0.291	0.169	3.01776e-55	0	MIDN
1.38981e-21	0.334562	0.616	0.572	2.71471e-17	0	AQP3
2.38232e-69	0.333369	0.862	0.85	4.65338e-65	0	GABARAP
1.9424e-44	0.331215	0.568	0.524	3.79409e-40	0	ACTN4
1.39757e-40	0.330962	0.637	0.621	2.72988e-36	0	ANKRD12
1.75993e-73	0.328876	0.926	0.926	3.43768e-69	0	CNBP
6.4787e-42	0.328079	0.404	0.311	1.26548e-37	0	USP53
5.43648e-73	0.327707	0.932	0.933	1.06191e-68	0	CCNI
6.29113e-31	0.326968	0.6	0.594	1.22885e-26	0	SRSF7
1.41367e-30	0.326856	0.791	0.694	2.76133e-26	0	RARRES2
1.12983e-44	0.326429	0.73	0.743	2.2069e-40	0	CYSTM1
3.02327e-40	0.325871	0.538	0.493	5.90536e-36	0	CTSF
1.16651e-36	0.325542	0.299	0.213	2.27855e-32	0	PAF1
3.6878e-31	0.325375	0.543	0.529	7.20337e-27	0	RSRC2
3.17038e-247	0.325138	1	1	6.1927e-243	0	RPS28
1.2299e-205	0.325062	1	0.997	2.40236e-201	0	RPS20
4.95077e-30	0.325036	0.327	0.254	9.67033e-26	0	PIM3
1.0103e-51	0.324911	0.32	0.208	1.97342e-47	0	ENSBTAG00000054053
2.28163e-278	0.324467	1	0.999	4.45671e-274	0	RPS5
5.74501e-30	0.32312	0.337	0.268	1.12217e-25	0	POLR2A
2.57878e-39	0.322668	0.439	0.362	5.03714e-35	0	TNS1
4.76122e-30	0.322401	0.366	0.299	9.30008e-26	0	CLK4
7.16749e-32	0.320615	0.399	0.333	1.40003e-27	0	CRIM1
8.55991e-195	0.320543	1	0.995	1.67201e-190	0	RPL10A
1.1032e-42	0.319964	0.683	0.679	2.15488e-38	0	APLP2
3.08631e-42	0.319766	0.627	0.602	6.0285e-38	0	NAP1L1
8.41947e-25	0.319688	0.612	0.622	1.64458e-20	0	MYLIP
2.8855e-37	0.318467	0.396	0.317	5.63625e-33	0	SVBP
2.7369e-32	0.317876	0.472	0.428	5.34599e-28	0	MAN2B1
1.39468e-250	0.316969	1	0.999	2.72423e-246	0	RPL19
9.24628e-50	0.316931	0.233	0.128	1.80608e-45	0	ZC3H12A
1.96741e-12	0.316804	0.315	0.29	3.84295e-08	0	HERPUD1
1.7643e-51	0.315263	0.841	0.85	3.4462e-47	0	LAPTM4A
1.32401e-33	0.315042	0.398	0.321	2.58618e-29	0	SPRED1
4.97106e-36	0.314575	0.307	0.216	9.70996e-32	0	KLF11
2.88223e-71	0.312742	0.948	0.938	5.62985e-67	0	EIF2S3
0	0.311184	1	1	0	0	RPL27A
5.12863e-186	0.3111	1	0.996	1.00178e-181	0	RPL7
1.20953e-32	0.310431	0.592	0.583	2.36257e-28	0	HOXC6
4.89762e-58	0.309628	0.88	0.863	9.56653e-54	0	ENSBTAG00000052759
4.27563e-47	0.308475	0.26	0.155	8.35158e-43	0	OAT
1.67452e-36	0.308166	0.251	0.164	3.27084e-32	0	SLC25A33
9.93991e-39	0.306247	0.697	0.703	1.94156e-34	0	PRORSD1
6.69163e-46	0.305967	0.945	0.944	1.30708e-41	0	LMO4
2.1108e-37	0.30529	0.363	0.278	4.12303e-33	0	MRTFB
4.02478e-36	0.304998	0.267	0.179	7.86161e-32	0	RNF19B
1.69759e-236	0.303798	1	1	3.31591e-232	0	RPL37
9.95865e-31	0.303797	0.42	0.36	1.94522e-26	0	CBS
1.83621e-31	0.303694	0.405	0.324	3.58666e-27	0	GLIPR1
1.69761e-30	0.301633	0.244	0.164	3.31594e-26	0	MYADM
7.20687e-99	0.301199	0.733	0.624	1.40772e-94	0	ARL6IP1
2.81222e-33	0.300602	0.337	0.256	5.49312e-29	0	AVPI1
6.13987e-276	0.299996	1	1	1.1993e-271	0	RPS11
3.7106e-32	0.298745	0.405	0.332	7.24791e-28	0	PID1
1.40471e-27	0.296878	0.405	0.344	2.74381e-23	0	YPEL3
0	0.296542	1	1	0	0	RPL23
1.84083e-222	0.2963	1	0.999	3.59569e-218	0	RPL37A
1.61186e-58	0.294702	0.225	0.113	3.14844e-54	0	BTG2
8.95721e-26	0.293785	0.613	0.618	1.74961e-21	0	ZBTB48
3.53374e-31	0.293667	0.325	0.244	6.90245e-27	0	NIBAN1
1.70995e-27	0.29219	0.523	0.502	3.34005e-23	0	C23H6orf62
3.89902e-20	0.290366	0.479	0.44	7.61595e-16	0	ITPR2
2.0442e-26	0.289195	0.427	0.379	3.99294e-22	0	NXN
6.83196e-153	0.289055	1	0.998	1.33449e-148	0	RPS26
2.98787e-71	0.288641	0.992	0.982	5.83621e-67	0	HSP90AA1
3.46237e-24	0.288581	0.426	0.391	6.76305e-20	0	ZFAND5
7.05562e-21	0.287909	0.526	0.523	1.37817e-16	0	SERTAD2
8.07096e-42	0.287844	0.171	0.086	1.5765e-37	0	PRDM1
3.8117e-35	0.287132	0.218	0.133	7.44539e-31	0	CISH
4.99363e-68	0.286218	0.989	0.985	9.75405e-64	0	METTL7A
1.30205e-14	0.285829	0.443	0.426	2.54329e-10	0	PIK3R1
2.25535e-67	0.285126	0.976	0.977	4.40537e-63	0	HNRNPA1
5.20382e-23	0.284256	0.212	0.142	1.01646e-18	0	CD14
4.85032e-32	0.283524	0.309	0.224	9.47413e-28	0	MTUS1
3.78017e-26	0.28309	0.607	0.627	7.38381e-22	0	UBE2Q1
3.41999e-26	0.281969	0.373	0.314	6.68026e-22	0	FOXP1
1.07824e-34	0.281542	0.284	0.193	2.10613e-30	0	CTSH
8.77417e-21	0.281234	0.433	0.404	1.71386e-16	0	CLK1
1.9167e-17	0.279836	0.472	0.453	3.74389e-13	0	CLU
1.09121e-35	0.279591	0.227	0.14	2.13146e-31	0	TMEM158
4.9716e-21	0.279013	0.338	0.283	9.71103e-17	0	GAS6
4.83393e-22	0.278529	0.341	0.292	9.44212e-18	0	SYS1
1.09595e-181	0.278335	1	0.999	2.14072e-177	0	RPS3
1.36581e-33	0.278244	0.682	0.702	2.66784e-29	0	NENF
4.15809e-24	0.277577	0.28	0.218	8.12201e-20	0	ING1
5.65037e-66	0.277028	0.976	0.967	1.10369e-61	0	RTRAF
8.9125e-23	0.276944	0.404	0.351	1.74088e-18	0	GSTT1
1.57717e-34	0.275768	0.253	0.166	3.08069e-30	0	TUFT1
7.39299e-30	0.274831	0.681	0.701	1.44407e-25	0	TCF25
3.29809e-21	0.273488	0.269	0.206	6.44217e-17	0	TIMP3
1.41516e-279	0.272405	1	1	2.76423e-275	0	UBA52
1.69674e-36	0.272298	0.276	0.181	3.31424e-32	0	COL16A1
6.29108e-171	0.272198	1	0.999	1.22884e-166	0	RPS6
1.00027e-26	0.271987	0.335	0.268	1.95384e-22	0	TCF7L2
7.60575e-133	0.271084	1	0.994	1.48563e-128	0	RPL11
3.55472e-25	0.271037	0.341	0.276	6.94344e-21	0	RAP2C
5.8204e-142	0.270316	0.161	0.036	1.1369e-137	0	ICAM1
1.63155e-17	0.270208	0.342	0.301	3.18691e-13	0	FOXA1
5.69374e-25	0.268214	0.309	0.242	1.11216e-20	0	DIPK2A
1.14441e-217	0.267354	1	0.999	2.23537e-213	0	RPL32
2.24967e-25	0.266944	0.574	0.58	4.39428e-21	0	ITGB1
7.24397e-44	0.266688	0.89	0.902	1.41496e-39	0	EIF3G
5.52043e-163	0.26651	1	0.995	1.07831e-158	0	RPS23
2.85099e-21	0.265246	0.41	0.371	5.56883e-17	0	IRX5
7.4835e-46	0.265031	0.952	0.957	1.46175e-41	0	RNASE4
1.3426e-30	0.263917	0.846	0.87	2.62249e-26	0	FXYD6
2.59184e-178	0.263322	1	0.998	5.06265e-174	0	RPS25
2.8858e-53	0.262599	0.208	0.102	5.63684e-49	0	CREB3L1
1.8291e-25	0.262558	0.638	0.661	3.57279e-21	0	CTSV
8.22194e-231	0.26251	1	1	1.60599e-226	0	RPS8
7.36681e-195	0.262145	1	0.997	1.43896e-190	0	RPL30
1.56929e-40	0.261277	0.82	0.834	3.06529e-36	0	UTP14A
9.52001e-15	0.260729	0.385	0.369	1.85954e-10	0	ZYX
2.8575e-21	0.260487	0.289	0.228	5.58155e-17	0	FLOT1
1.70644e-14	0.258291	0.273	0.23	3.3332e-10	0	ITPKC
4.03856e-39	0.258192	0.879	0.893	7.88852e-35	0	EIF3H
5.91816e-18	0.256261	0.399	0.372	1.15599e-13	0	MORF4L1
9.09984e-19	0.256177	0.471	0.457	1.77747e-14	0	FRG1
2.14282e-22	0.255081	0.374	0.32	4.18556e-18	0	SSBP2
4.06601e-41	0.253796	0.903	0.921	7.94213e-37	0	AIMP1
2.82759e-23	0.253658	0.626	0.655	5.52313e-19	0	TMEM50A
3.80426e-12	0.253575	0.382	0.375	7.43087e-08	0	UBL3
1.2448e-12	0.252559	0.323	0.292	2.43146e-08	0	F3
6.73589e-27	0.25158	0.222	0.148	1.31572e-22	0	FERMT2
1.48977e-14	0.250636	0.308	0.272	2.90996e-10	0	TOB2
1.56792e-42	0.250434	0.908	0.924	3.06262e-38	0	EIF3D
0	1.01322	0.935	0.548	0	1	EGR1
7.96597e-269	0.890105	0.868	0.5	1.55599e-264	1	ZFP36
7.25878e-217	0.868172	0.914	0.635	1.41786e-212	1	KLF6
1.38709e-291	0.856005	0.999	0.853	2.70941e-287	1	JUN
6.96038e-281	0.842339	0.826	0.423	1.35957e-276	1	FOSB
1.01976e-193	0.811988	0.763	0.426	1.99191e-189	1	ATF3
1.93634e-266	0.770123	0.985	0.737	3.78225e-262	1	JUNB
8.55506e-154	0.7088	0.66	0.362	1.67106e-149	1	PDK4
1.94384e-200	0.699701	0.708	0.362	3.79691e-196	1	GADD45B
8.36684e-199	0.676076	0.903	0.602	1.6343e-194	1	GADD45A
5.04074e-235	0.654023	0.955	0.638	9.84608e-231	1	FOS
1.41539e-134	0.64954	0.847	0.668	2.76468e-130	1	RCAN1
2.01745e-150	0.61238	0.835	0.525	3.94069e-146	1	DUSP1
2.28751e-155	0.60701	0.858	0.615	4.46819e-151	1	KLF4
2.67748e-179	0.600633	0.824	0.501	5.22991e-175	1	IER2
2.38573e-100	0.596945	0.54	0.31	4.66005e-96	1	TM4SF1
2.03704e-188	0.588462	0.971	0.748	3.97896e-184	1	JUND
8.94342e-177	0.568265	0.983	0.916	1.74692e-172	1	UBC
5.84669e-133	0.556851	0.629	0.363	1.14203e-128	1	KLF10
1.90423e-109	0.534735	0.61	0.371	3.71954e-105	1	SLC20A1
6.12172e-154	0.526262	0.685	0.371	1.19576e-149	1	PPP1R15A
5.37128e-126	0.51175	0.565	0.304	1.04917e-121	1	BHLHE40
6.85413e-133	0.485751	0.501	0.238	1.33882e-128	1	ERRFI1
2.84748e-100	0.47642	0.722	0.511	5.56199e-96	1	NFKBIA
7.82537e-127	0.467437	0.702	0.43	1.52853e-122	1	RND3
2.3376e-122	0.466708	0.588	0.313	4.56603e-118	1	CDKN1A
1.98334e-96	0.465727	0.953	0.871	3.87406e-92	1	IER3
1.98446e-105	0.460822	0.61	0.368	3.87624e-101	1	NFKBIZ
2.26608e-102	0.453724	0.563	0.322	4.42634e-98	1	TIPARP
2.10291e-97	0.453699	0.804	0.594	4.10761e-93	1	TOB1
1.0718e-70	0.438431	0.414	0.229	2.09356e-66	1	DEPP1
4.7843e-110	0.438281	0.711	0.474	9.34518e-106	1	MYC
3.20935e-42	0.421295	0.725	0.596	6.26882e-38	1	SAT1
4.26806e-104	0.410627	0.617	0.38	8.33681e-100	1	CCNL1
4.05423e-38	0.40045	0.256	0.142	7.91912e-34	1	CXCL3
9.63405e-74	0.383132	0.563	0.363	1.88182e-69	1	RAP2B
1.824e-103	0.381711	0.394	0.18	3.56281e-99	1	MAFF
7.18294e-69	0.37548	0.816	0.627	1.40304e-64	1	DNAJB1
2.68316e-67	0.371053	0.928	0.855	5.24103e-63	1	CEBPD
6.47979e-113	0.362506	0.319	0.121	1.2657e-108	1	RND1
9.42398e-142	0.351232	0.426	0.169	1.84079e-137	1	IRF1
1.98538e-96	0.347629	0.416	0.201	3.87804e-92	1	TRIB1
2.82416e-89	0.344106	0.953	0.856	5.51643e-85	1	ZFP36L1
3.40596e-106	0.339794	0.353	0.15	6.65286e-102	1	PRAG1
9.6019e-47	0.336735	0.637	0.472	1.87554e-42	1	HES1
4.49475e-77	0.335335	0.562	0.344	8.7796e-73	1	ETS2
6.39936e-78	0.32949	0.855	0.688	1.24999e-73	1	VMP1
5.83136e-106	0.317283	0.971	0.876	1.13904e-101	1	BTG1
1.63973e-106	0.311496	0.693	0.43	3.20288e-102	1	SERTAD1
4.32547e-70	0.298193	0.741	0.544	8.44894e-66	1	ENSBTAG00000050891
2.9855e-43	0.288505	0.719	0.563	5.83157e-39	1	HSPA5
2.02701e-43	0.280969	0.983	0.941	3.95935e-39	1	LMO4
3.05071e-65	0.266218	0.879	0.76	5.95895e-61	1	DDX5
1.62762e-37	0.259108	0.677	0.536	3.17923e-33	1	PLK2
3.06265e-39	0.256498	0.602	0.458	5.98228e-35	1	JMJD1C
1.77868e-43	0.252186	0.321	0.185	3.47429e-39	1	NR4A1
4.27685e-110	0.359207	1	0.994	8.35397e-106	2	ENSBTAG00000043567
1.03158e-116	0.347983	1	0.994	2.01499e-112	2	ENSBTAG00000043570
2.13204e-88	0.320008	0.999	0.99	4.16451e-84	2	ND3
3.43586e-128	0.292632	1	0.993	6.71126e-124	2	ATP6
4.85355e-76	0.285283	1	0.998	9.48043e-72	2	COX1
1.79888e-87	0.269205	1	0.993	3.51374e-83	2	ND4
1.579e-50	0.268984	0.928	0.882	3.08425e-46	2	PTGR1
5.307e-153	0.262315	1	0.999	1.03662e-148	2	RPS7
1.14173e-49	0.449027	0.56	0.392	2.23014e-45	3	IGFBP6
1.15442e-166	0.430544	1	0.998	2.25493e-162	3	KRT15
4.79107e-100	0.34995	0.999	0.988	9.3584e-96	3	ENSBTAG00000054234
3.23842e-113	0.329864	1	0.998	6.3256e-109	3	COX1
6.09022e-83	0.326704	0.993	0.931	1.1896e-78	3	ENSBTAG00000050377
2.65401e-89	0.319835	0.999	0.905	5.18408e-85	3	HMGCS2
1.12659e-84	0.308581	0.999	0.999	2.20056e-80	3	KRT5
1.57259e-71	0.307718	0.999	0.976	3.07175e-67	3	DAPL1
3.79034e-78	0.292397	1	0.995	7.40368e-74	3	COX2
5.30023e-87	0.27505	1	0.994	1.03529e-82	3	ENSBTAG00000043567
5.12792e-47	0.274865	0.904	0.773	1.00164e-42	3	ACADSB
5.32263e-52	0.266911	0.962	0.885	1.03967e-47	3	SDHD
8.10514e-77	0.255582	1	0.994	1.58318e-72	3	CYTB
5.52881e-49	0.253941	0.958	0.854	1.07994e-44	3	MPST
2.02005e-200	1.20516	0.666	0.363	3.94576e-196	4	PDK4
0	1.19971	0.962	0.741	0	4	JUNB
0	1.14175	0.991	0.854	0	4	JUN
0	1.13281	0.935	0.641	0	4	FOS
2.52453e-273	1.13171	0.892	0.554	4.93117e-269	4	EGR1
4.37676e-302	1.11112	0.949	0.75	8.54913e-298	4	JUND
0	1.08224	0.991	0.88	0	4	ZFP36L2
8.62925e-164	1.02412	0.712	0.432	1.68555e-159	4	ATF3
3.45193e-171	0.96018	0.868	0.64	6.74265e-167	4	KLF6
2.98993e-225	0.932017	0.945	0.857	5.84023e-221	4	ZFP36L1
2.40879e-186	0.903461	0.797	0.507	4.70508e-182	4	ZFP36
3.49731e-158	0.86385	0.753	0.509	6.8313e-154	4	IER2
1.25916e-242	0.859139	0.816	0.522	2.45952e-238	4	CCDC3
6.66829e-124	0.839779	0.695	0.436	1.30252e-119	4	FOSB
1.37521e-262	0.838607	0.954	0.878	2.68619e-258	4	BTG1
8.57438e-222	0.82639	0.992	0.928	1.67483e-217	4	UACA
8.17679e-173	0.81425	0.43	0.163	1.59717e-168	4	THBS1
2.42686e-96	0.77194	0.479	0.271	4.74038e-92	4	CCN1
1.14113e-101	0.76412	0.973	0.939	2.22897e-97	4	ENSBTAG00000052187
9.49671e-197	0.762622	0.894	0.737	1.85499e-192	4	FGFR2
3.13513e-103	0.747127	0.742	0.534	6.12385e-99	4	DUSP1
5.0816e-92	0.731446	0.578	0.375	9.92589e-88	4	GADD45B
8.48921e-58	0.69128	0.896	0.862	1.6582e-53	4	ENSBTAG00000052759
9.65851e-190	0.681972	0.936	0.844	1.8866e-185	4	NQO2
3.40443e-73	0.673998	0.243	0.101	6.64987e-69	4	GPNMB
6.96101e-111	0.669508	0.468	0.256	1.35969e-106	4	HIST1H2AC
2.6981e-130	0.665851	0.813	0.611	5.2702e-126	4	GADD45A
1.29114e-147	0.659759	0.734	0.543	2.52199e-143	4	RBPJ
8.846e-112	0.652225	0.759	0.599	1.72789e-107	4	TOB1
2.66962e-111	0.648517	0.822	0.691	5.21456e-107	4	VMP1
4.42365e-128	0.636237	0.573	0.346	8.64073e-124	4	GABARAPL1
1.04255e-143	0.630143	0.747	0.562	2.03641e-139	4	DHRS3
1.37623e-91	0.611955	0.77	0.624	2.6882e-87	4	KLF4
1.22631e-131	0.605934	0.592	0.349	2.39536e-127	4	DLL1
7.99008e-122	0.604437	0.858	0.762	1.5607e-117	4	DDX5
4.29767e-87	0.599162	0.593	0.413	8.39463e-83	4	TSC22D1
0	0.598804	0.999	1	0	4	TPT1
7.51252e-105	0.598437	0.555	0.346	1.46742e-100	4	ETS2
5.0868e-123	0.588592	0.396	0.168	9.93605e-119	4	CDKN1C
4.23584e-107	0.576372	0.579	0.361	8.27387e-103	4	DLK2
2.35494e-81	0.572392	0.896	0.877	4.5999e-77	4	IER3
1.33156e-80	0.571634	0.944	0.919	2.60093e-76	4	TXNIP
1.3611e-65	0.552125	0.877	0.86	2.65864e-61	4	CEBPD
6.43245e-114	0.55008	0.979	0.966	1.25645e-109	4	COL17A1
2.81182e-94	0.541398	0.561	0.372	5.49232e-90	4	PLPP3
1.42783e-54	0.536804	0.65	0.561	2.78899e-50	4	CITED2
1.88891e-65	0.535167	0.555	0.384	3.68961e-61	4	PPP1R15A
3.17711e-47	0.533828	0.73	0.679	6.20585e-43	4	RCAN1
1.65632e-92	0.52834	0.515	0.316	3.2353e-88	4	SPRY1
3.7108e-119	0.527561	0.949	0.92	7.2483e-115	4	UBC
2.52499e-65	0.52402	0.589	0.441	4.93206e-61	4	RND3
2.86554e-43	0.520708	0.626	0.541	5.59726e-39	4	PLK2
3.07561e-111	0.519503	0.818	0.718	6.00759e-107	4	CIRBP
3.0012e-72	0.506677	0.203	0.076	5.86224e-68	4	AOX1
6.37804e-83	0.501857	0.778	0.711	1.24582e-78	4	IRX3
2.27913e-94	0.490469	0.758	0.676	4.45183e-90	4	TATDN1
1.88078e-32	0.471695	0.523	0.465	3.67373e-28	4	JMJD1C
1.66984e-46	0.469655	0.788	0.749	3.2617e-42	4	ENSBTAG00000051082
1.8533e-26	0.464446	0.276	0.186	3.62006e-22	4	ADM
1.08845e-169	0.458945	0.971	0.975	2.12607e-165	4	PFDN5
9.21559e-40	0.456897	0.525	0.439	1.80008e-35	4	ARSB
3.56971e-48	0.453189	0.63	0.55	6.97271e-44	4	ARID5B
9.32093e-62	0.443644	0.569	0.437	1.82066e-57	4	SERPINB8
1.24176e-108	0.441895	0.913	0.909	2.42554e-104	4	NSA2
2.13912e-295	0.439902	0.999	1	4.17834e-291	4	RACK1
2.63806e-73	0.438568	0.676	0.569	5.15293e-69	4	ENSBTAG00000053829
5.53116e-37	0.434078	0.568	0.487	1.0804e-32	4	MYC
4.20343e-24	0.430407	0.276	0.189	8.21057e-20	4	NR4A1
2.14639e-34	0.430026	0.344	0.235	4.19254e-30	4	DEPP1
8.48366e-32	0.428762	0.435	0.335	1.65711e-27	4	TIPARP
4.3547e-149	0.426656	0.97	0.983	8.50603e-145	4	ENSBTAG00000016347
6.16183e-90	0.422461	0.895	0.894	1.20359e-85	4	ENSBTAG00000051151
8.60065e-11	0.418744	0.375	0.341	1.67997e-06	4	ENSBTAG00000051191
4.904e-40	0.410184	0.612	0.557	9.57899e-36	4	KAT6B
5.80251e-39	0.408849	0.489	0.376	1.1334e-34	4	KLF10
1.30579e-151	0.403825	0.972	0.982	2.5506e-147	4	SSR2
2.61758e-59	0.402165	0.368	0.214	5.11292e-55	4	CDH11
1.04215e-128	0.401287	0.988	0.991	2.03564e-124	4	EIF1
5.45427e-210	0.400206	0.991	0.997	1.06538e-205	4	RPL26
6.92823e-277	0.400177	0.999	1	1.35329e-272	4	RPL18
8.80853e-221	0.394937	0.995	0.999	1.72057e-216	4	RPS27
3.54599e-53	0.394806	0.378	0.234	6.92638e-49	4	CAMK2N1
2.04861e-65	0.392902	0.492	0.342	4.00155e-61	4	MAP1LC3A
1.821e-46	0.392475	0.356	0.231	3.55695e-42	4	NR1D1
2.65195e-16	0.389534	0.42	0.377	5.18005e-12	4	RAP2B
3.43458e-22	0.383867	0.464	0.402	6.70876e-18	4	ENSBTAG00000021649
2.12718e-93	0.382458	0.935	0.941	4.15502e-89	4	PSMG4
5.40165e-60	0.380653	0.947	0.955	1.0551e-55	4	H3F3B
2.05792e-59	0.380228	0.47	0.317	4.01973e-55	4	PDGFA
4.92967e-34	0.378584	0.625	0.58	9.62913e-30	4	HOXC6
7.07932e-45	0.378255	0.449	0.331	1.3828e-40	4	B3GNT2
3.14284e-10	0.375895	0.2	0.147	6.13891e-06	4	CXCL3
1.24442e-36	0.373653	0.462	0.359	2.43072e-32	4	APP
1.0854e-160	0.373559	0.991	0.995	2.12011e-156	4	ENSBTAG00000048781
9.90244e-51	0.367744	0.782	0.726	1.93424e-46	4	CDH13
2.8789e-78	0.366909	0.926	0.929	5.62335e-74	4	EIF4A2
6.28364e-18	0.365568	0.614	0.573	1.22738e-13	4	HSPA5
1.82515e-48	0.364195	0.223	0.11	3.56506e-44	4	FAM71A
4.46838e-56	0.363935	0.864	0.868	8.72808e-52	4	ATF4
1.96158e-32	0.362602	0.559	0.508	3.83156e-28	4	MAP3K1
4.74584e-32	0.361682	0.571	0.513	9.27006e-28	4	MARCKS
3.28214e-139	0.360441	0.986	0.994	6.411e-135	4	RPL17
4.83977e-31	0.36005	0.487	0.415	9.45352e-27	4	EFNA1
7.30217e-36	0.359935	0.675	0.648	1.42633e-31	4	JAG1
6.73747e-227	0.355677	0.997	0.999	1.31603e-222	4	RPS19
2.42919e-17	0.35053	0.624	0.623	4.74493e-13	4	ANKRD12
1.0148e-29	0.349229	0.601	0.562	1.98221e-25	4	AGRN
2.33276e-29	0.348881	0.766	0.773	4.55659e-25	4	SLC38A2
2.03205e-56	0.346535	0.318	0.179	3.96921e-52	4	COL16A1
1.49875e-38	0.344996	0.552	0.444	2.92751e-34	4	SERTAD1
4.62367e-69	0.343252	0.985	0.985	9.03142e-65	4	METTL7A
6.60616e-70	0.342213	0.952	0.932	1.29038e-65	4	CCNI
5.06296e-36	0.340351	0.603	0.55	9.88948e-32	4	TLE5
1.21619e-73	0.340045	0.93	0.944	2.37559e-69	4	CLTA
4.94084e-14	0.339987	0.34	0.288	9.65095e-10	4	SGK1
6.96152e-17	0.338005	0.384	0.321	1.35979e-12	4	BHLHE40
2.29158e-25	0.337814	0.447	0.366	4.47614e-21	4	HPGD
2.37071e-28	0.336562	0.365	0.269	4.6307e-24	4	DUSP6
1.57895e-30	0.335188	0.515	0.442	3.08417e-26	4	IRF2BP2
3.39642e-18	0.335061	0.659	0.672	6.63423e-14	4	ZMYND8
5.49139e-30	0.334827	0.355	0.258	1.07263e-25	4	ANGPTL4
5.95671e-46	0.334021	0.316	0.192	1.16352e-41	4	CTSH
1.01298e-284	0.333549	0.999	1	1.97866e-280	4	RPLP1
1.84638e-108	0.33293	0.974	0.985	3.60654e-104	4	EIF3E
4.69262e-72	0.3309	0.919	0.947	9.16609e-68	4	ATP5MC2
8.16127e-22	0.329663	0.475	0.423	1.59414e-17	4	PIK3R1
1.70065e-254	0.325205	0.996	1	3.32187e-250	4	RPS24
5.65525e-44	0.324494	0.333	0.206	1.10464e-39	4	CDC42EP3
7.78068e-94	0.32441	0.958	0.978	1.5198e-89	4	EIF3M
1.73463e-26	0.322645	0.429	0.36	3.38826e-22	4	AFF4
5.84388e-37	0.321536	0.4	0.293	1.14149e-32	4	MFGE8
4.47917e-52	0.320988	0.849	0.868	8.74916e-48	4	NSMCE1
1.2096e-19	0.319906	0.448	0.403	2.36272e-15	4	CLK1
2.81044e-57	0.319276	0.993	0.988	5.48964e-53	4	TMSB10
2.35473e-34	0.318963	0.819	0.83	4.59949e-30	4	NFE2L2
4.7886e-36	0.317842	0.611	0.521	9.35357e-32	4	NFKBIA
1.39695e-14	0.316726	0.438	0.387	2.72867e-10	4	SLC20A1
2.01875e-179	0.313675	0.99	0.997	3.94322e-175	4	FAU
1.15097e-17	0.313554	0.541	0.523	2.24819e-13	4	BTBD7
2.38707e-134	0.313005	0.982	0.994	4.66266e-130	4	BTF3
3.7055e-41	0.311148	1	0.99	7.23796e-37	4	ND1
4.6778e-38	0.30759	0.667	0.628	9.13714e-34	4	ERGIC3
4.57094e-40	0.307386	0.637	0.554	8.92841e-36	4	ENSBTAG00000050891
4.9211e-25	0.306808	0.437	0.364	9.61239e-21	4	TNS1
2.977e-13	0.306625	0.616	0.606	5.81498e-09	4	SAT1
1.09764e-35	0.30628	0.713	0.698	2.14402e-31	4	TCF25
1.9146e-48	0.306078	0.841	0.852	3.73979e-44	4	GABARAP
3.29568e-18	0.30424	0.638	0.649	6.43745e-14	4	FOXN3
1.27075e-221	0.301749	0.999	1	2.48216e-217	4	EEF1A1
1.98639e-16	0.301576	0.271	0.207	3.88001e-12	4	TIMP3
3.41842e-31	0.30118	0.667	0.664	6.6772e-27	4	GABARAPL2
1.22445e-14	0.300282	0.322	0.254	2.39171e-10	4	ERRFI1
1.1615e-26	0.297506	0.373	0.288	2.26876e-22	4	PNRC1
2.26689e-177	0.297333	0.996	0.999	4.42792e-173	4	RPL37A
1.61179e-06	0.296577	0.343	0.327	0.0314831	4	TUT4
6.65448e-160	0.294841	0.999	1	1.29982e-155	4	RPS28
2.17181e-36	0.294382	0.192	0.098	4.24221e-32	4	GRIA3
1.15139e-13	0.292131	0.376	0.332	2.24902e-09	4	PCF11
1.75379e-08	0.292131	0.449	0.445	0.000342568	4	FRYL
9.1536e-52	0.292115	0.899	0.91	1.78797e-47	4	DCTN2
3.42645e-27	0.290227	0.422	0.343	6.69288e-23	4	YPEL3
7.5008e-211	0.289644	0.999	1	1.46513e-206	4	RPS11
4.16685e-176	0.289329	1	1	8.1391e-172	4	RPL37
3.02292e-15	0.28665	0.972	0.97	5.90467e-11	4	SYNE2
1.42384e-37	0.286304	0.807	0.791	2.78119e-33	4	EPHX1
1.56303e-20	0.286201	0.382	0.314	3.05306e-16	4	USP53
1.70151e-18	0.285702	0.342	0.281	3.32357e-14	4	MRTFB
1.74072e-29	0.284967	0.401	0.302	3.40014e-25	4	NTF3
8.5467e-17	0.284246	0.638	0.63	1.66943e-12	4	JAG2
1.61701e-20	0.279794	0.416	0.361	3.15851e-16	4	CBS
7.10347e-26	0.279643	0.691	0.703	1.38752e-21	4	PRORSD1
1.16716e-23	0.27905	0.343	0.267	2.27981e-19	4	TINAGL1
6.62368e-170	0.278108	0.997	0.999	1.2938e-165	4	RPL10
3.91324e-27	0.277845	0.633	0.602	7.64374e-23	4	NAP1L1
1.07846e-187	0.277663	0.995	0.999	2.10655e-183	4	RPL35A
5.06954e-179	0.276702	0.998	1	9.90233e-175	4	RPS5
1.30351e-15	0.276471	0.38	0.329	2.54614e-11	4	CX3CL1
1.88612e-11	0.274509	0.47	0.441	3.68416e-07	4	ITPR2
1.05649e-17	0.274233	0.483	0.437	2.06363e-13	4	CCND2
5.31561e-217	0.271551	0.999	1	1.0383e-212	4	RPS8
5.54988e-17	0.270884	0.433	0.383	1.08406e-12	4	ENSBTAG00000050319
1.3624e-11	0.270043	0.49	0.49	2.66118e-07	4	TLE4
1.13248e-12	0.268199	0.555	0.563	2.21207e-08	4	SLC1A4
2.44501e-122	0.267356	0.98	0.996	4.77584e-118	4	RPS4X
2.5381e-130	0.267319	0.993	0.998	4.95766e-126	4	RPS20
1.26727e-13	0.266519	0.377	0.336	2.47535e-09	4	CRIM1
1.82683e-14	0.266281	0.361	0.316	3.56835e-10	4	FOXP1
1.45143e-24	0.266117	0.324	0.238	2.83509e-20	4	BOC
1.7384e-32	0.266099	0.797	0.809	3.39561e-28	4	PPDPF
2.57055e-20	0.265967	0.359	0.291	5.02105e-16	4	ENSBTAG00000052394
1.29398e-26	0.265746	0.281	0.182	2.52753e-22	4	IRF1
1.12004e-17	0.263915	0.647	0.661	2.18778e-13	4	ZMYND11
1.02596e-19	0.263359	0.522	0.495	2.00401e-15	4	CTSF
4.23666e-21	0.262593	0.478	0.438	8.27548e-17	4	SELENOK
1.11442e-17	0.260129	0.328	0.26	2.1768e-13	4	LAMB1
1.02889e-21	0.259367	0.332	0.258	2.00973e-17	4	AVPI1
4.20711e-34	0.259318	0.949	0.957	8.21775e-30	4	RNASE4
1.91064e-19	0.25778	0.273	0.192	3.73206e-15	4	MAFF
1.40728e-29	0.256867	0.815	0.834	2.74884e-25	4	UTP14A
4.39655e-12	0.256799	0.677	0.709	8.58777e-08	4	ARGLU1
2.44773e-11	0.25628	0.56	0.581	4.78115e-07	4	PACSIN2
2.25646e-116	0.25494	0.999	1	4.40755e-112	4	RPLP0
8.63308e-22	0.254165	0.258	0.178	1.6863e-17	4	HLF
6.258e-36	0.253495	0.898	0.924	1.22237e-31	4	EIF3D
9.60247e-33	0.253378	0.83	0.849	1.87565e-28	4	KDELR1
8.07926e-19	0.252941	0.294	0.227	1.57812e-14	4	MTUS1
7.17491e-18	0.252528	0.518	0.498	1.40148e-13	4	PLD3
7.53162e-20	0.252325	0.508	0.47	1.47115e-15	4	MAP3K20
7.03769e-13	0.251993	0.274	0.22	1.37467e-08	4	KLF11
6.19039e-14	0.251647	0.75	0.783	1.20917e-09	4	PNISR
4.81749e-189	0.251048	0.999	1	9.41e-185	4	RPL27A
0	1.15351	0.991	0.929	0	5	UACA
2.6114e-269	1.04794	0.981	0.881	5.10084e-265	5	ZFP36L2
8.00584e-159	0.828275	0.75	0.528	1.56378e-154	5	CCDC3
1.15119e-131	0.783422	0.931	0.92	2.24862e-127	5	TXNIP
1.64073e-28	0.781915	0.834	0.867	3.20483e-24	5	ENSBTAG00000052759
1.37602e-49	0.751356	0.765	0.751	2.68779e-45	5	ENSBTAG00000051082
1.37884e-44	0.739758	0.946	0.942	2.69328e-40	5	ENSBTAG00000052187
5.94575e-87	0.70716	0.804	0.745	1.16138e-82	5	FGFR2
1.84855e-117	0.701491	0.385	0.17	3.61078e-113	5	CDKN1C
1.96583e-82	0.633453	0.521	0.355	3.83985e-78	5	DLL1
4.1699e-50	0.629298	0.968	0.97	8.14506e-46	5	SYNE2
6.67376e-53	0.602822	0.76	0.782	1.30359e-48	5	PNISR
5.76115e-105	0.591655	0.873	0.849	1.12533e-100	5	NQO2
3.25488e-83	0.590347	0.669	0.569	6.35775e-79	5	DHRS3
2.53627e-95	0.56289	0.964	0.967	4.95409e-91	5	COL17A1
5.77537e-67	0.560895	0.521	0.366	1.1281e-62	5	DLK2
4.49508e-40	0.52552	0.351	0.237	8.78023e-36	5	CAMK2N1
1.47531e-77	0.522148	0.758	0.723	2.88172e-73	5	CIRBP
2.21963e-20	0.520125	0.636	0.658	4.33561e-16	5	5-8S-rRNA.4
3.03677e-38	0.51845	0.476	0.404	5.93173e-34	5	SERTAD4
9.73979e-42	0.500341	0.433	0.323	1.90247e-37	5	SPRY1
1.46941e-23	0.492328	0.558	0.562	2.87019e-19	5	KAT6B
8.02055e-237	0.485957	1	1	1.56665e-232	5	TPT1
2.37523e-139	0.479034	0.938	0.978	4.63955e-135	5	PFDN5
1.45503e-45	0.478754	0.73	0.73	2.8421e-41	5	CDH13
5.45e-25	0.475927	0.481	0.441	1.06455e-20	5	ITPR2
4.0883e-33	0.473514	0.437	0.361	7.98567e-29	5	APP
1.58535e-16	0.468586	0.542	0.576	3.09667e-12	5	LPAR6
1.18512e-45	0.460073	0.608	0.575	2.31489e-41	5	ENSBTAG00000053829
7.76323e-41	0.454411	0.857	0.865	1.51639e-36	5	ZFP36L1
3.16242e-25	0.438525	0.779	0.834	6.17715e-21	5	DDX17
1.58427e-18	0.43417	0.517	0.525	3.09456e-14	5	BTBD7
4.06302e-17	0.426008	0.604	0.654	7.93629e-13	5	JAG1
9.82467e-17	0.424822	0.468	0.423	1.91905e-12	5	TSC22D1
5.04092e-19	0.422209	0.409	0.36	9.84644e-15	5	GABARAPL1
1.20795e-23	0.42038	0.15	0.081	2.35948e-19	5	AOX1
1.96249e-35	0.405198	0.412	0.322	3.83333e-31	5	PDGFA
3.09996e-16	0.400031	0.338	0.293	6.05514e-12	5	ENSBTAG00000052394
5.62691e-13	0.394423	0.568	0.617	1.0991e-08	5	ATRX
2.9456e-20	0.393863	0.562	0.558	5.75364e-16	5	RBPJ
2.04056e-07	0.390721	0.39	0.408	0.00398583	5	CLK1
1.22737e-20	0.390437	0.362	0.309	2.39742e-16	5	COL14A1
9.83076e-58	0.390024	0.854	0.914	1.92024e-53	5	NSA2
1.96497e-38	0.388445	0.674	0.684	3.83818e-34	5	TATDN1
4.8915e-100	0.386536	0.945	0.984	9.55456e-96	5	SSR2
4.16031e-213	0.386019	0.999	1	8.12632e-209	5	RPL18
1.01403e-09	0.379053	0.535	0.588	1.98071e-05	5	HOXC6
8.12295e-18	0.37884	0.463	0.447	1.58666e-13	5	SERPINB8
2.55992e-200	0.377146	0.998	1	5.00029e-196	5	RACK1
4.20979e-10	0.3748	0.42	0.428	8.22297e-06	5	PIK3R1
1.63385e-27	0.371752	0.399	0.327	3.19141e-23	5	GLIPR1
9.02198e-24	0.365087	0.301	0.221	1.76226e-19	5	CDH11
5.66826e-37	0.358693	0.784	0.837	1.10718e-32	5	UTP14A
1.62826e-87	0.35617	0.948	0.985	3.18048e-83	5	ENSBTAG00000016347
1.53061e-18	0.35592	0.396	0.35	2.98975e-14	5	MAP1LC3A
8.56411e-26	0.35555	0.69	0.673	1.67283e-21	5	BCAM
1.05816e-266	0.355528	1	1	2.06691e-262	5	RPLP1
4.88648e-48	0.352356	0.894	0.937	9.54477e-44	5	CCNI
3.41771e-11	0.350423	0.403	0.385	6.67581e-07	5	PLPP3
1.22314e-12	0.34878	0.528	0.568	2.38916e-08	5	AGRN
5.47068e-14	0.345987	0.233	0.18	1.06859e-09	5	HLF
4.89859e-17	0.342349	0.275	0.201	9.56842e-13	5	PLAC8
5.20903e-19	0.340562	0.321	0.261	1.01748e-14	5	LAMB1
6.02546e-10	0.337321	0.228	0.187	1.17695e-05	5	COL16A1
3.57869e-43	0.33724	0.164	0.073	6.99026e-39	5	KCNAB1
1.12424e-219	0.335505	0.998	1	2.19599e-215	5	RPL37
3.55673e-08	0.334856	0.487	0.52	0.000694736	5	MARCKS
4.71607e-43	0.327637	0.877	0.946	9.2119e-39	5	PSMG4
1.85908e-23	0.327086	0.776	0.833	3.63134e-19	5	NFE2L2
1.57903e-43	0.326246	0.971	0.986	3.08433e-39	5	METTL7A
5.65898e-07	0.324197	0.625	0.714	0.0110537	5	ARGLU1
3.70301e-215	0.319474	0.997	0.999	7.23309e-211	5	RPS24
5.51916e-37	0.319422	0.805	0.872	1.07806e-32	5	NSMCE1
7.3293e-44	0.319418	0.857	0.922	1.43163e-39	5	ENSBTAG00000023792
2.14834e-116	0.315106	0.981	0.998	4.19635e-112	5	RPL26
2.62399e-46	0.312882	0.885	0.948	5.12545e-42	5	CLTA
1.52226e-72	0.31131	0.946	0.979	2.97342e-68	5	EIF3M
2.62884e-11	0.310962	0.301	0.266	5.13491e-07	5	PTPRZ1
1.46763e-13	0.310762	0.832	0.906	2.86673e-09	5	SRRM2
1.30431e-195	0.309781	1	1	2.54771e-191	5	RPS11
1.9503e-142	0.308191	0.997	1	3.80953e-138	5	RPLP0
4.9055e-198	0.307182	0.991	0.999	9.58192e-194	5	RPL35A
3.08964e-08	0.305682	0.588	0.666	0.0006035	5	ZMYND11
1.4199e-186	0.305206	0.995	1	2.77349e-182	5	RPS5
1.57925e-06	0.305183	0.33	0.328	0.0308475	5	SPRED1
9.98293e-141	0.304439	0.981	0.998	1.94997e-136	5	FAU
1.35743e-11	0.301427	0.318	0.288	2.65146e-07	5	EFNA4
9.14333e-10	0.301325	0.619	0.697	1.78597e-05	5	CTDSP2
1.24759e-30	0.299178	0.834	0.9	2.43691e-26	5	ENSBTAG00000051151
1.82665e-09	0.298031	0.518	0.564	3.568e-05	5	CNN2
8.06302e-12	0.296476	0.343	0.307	1.57495e-07	5	NTF3
7.37939e-12	0.295462	0.572	0.636	1.44142e-07	5	ERGIC3
3.32451e-156	0.294726	0.992	0.999	6.49377e-152	5	RPS27
1.93409e-06	0.292679	0.325	0.319	0.0377787	5	USP53
2.53133e-12	0.291964	0.659	0.721	4.94446e-08	5	IRX3
7.5409e-65	0.290459	0.949	0.987	1.47296e-60	5	EIF3E
8.4501e-221	0.289885	1	1	1.65056e-216	5	RPS8
2.9928e-07	0.28951	0.519	0.585	0.00584583	5	ITGB1
6.37303e-09	0.285261	0.408	0.421	0.000124484	5	CCND3
4.4165e-07	0.28453	0.376	0.372	0.00862675	5	HPGD
1.29883e-07	0.284208	0.269	0.242	0.00253701	5	BOC
1.31587e-17	0.282883	0.74	0.701	2.57028e-13	5	RARRES2
3.38603e-146	0.280199	0.994	0.999	6.61393e-142	5	RPS19
1.32121e-30	0.279379	0.829	0.916	2.58072e-26	5	DCTN2
6.22612e-117	0.27509	0.965	0.997	1.21615e-112	5	RPS4X
8.8723e-29	0.274455	0.823	0.872	1.73303e-24	5	FXYD6
5.99728e-08	0.269701	0.608	0.702	0.00117145	5	HNRNPH3
1.24922e-190	0.269612	0.998	1	2.4401e-186	5	RPL27A
1.83331e-10	0.269274	0.256	0.213	3.581e-06	5	CDC42EP3
7.68968e-08	0.268174	0.378	0.385	0.00150203	5	NXN
4.67198e-202	0.263959	0.997	1	9.12579e-198	5	UBA52
8.04978e-13	0.263591	0.374	0.348	1.57236e-08	5	YPEL3
1.65436e-65	0.262289	0.971	0.995	3.23145e-61	5	RPL17
4.00546e-14	0.262185	0.194	0.14	7.82386e-10	5	P3H2
1.81271e-09	0.261752	0.511	0.555	3.54077e-05	5	RAB34
1.52558e-134	0.25955	0.989	1	2.97991e-130	5	RPL10
1.83545e-09	0.25882	0.324	0.299	3.58518e-05	5	MFGE8
2.28049e-08	0.25761	0.553	0.609	0.000445447	5	NAP1L1
3.77347e-154	0.255485	0.996	1	7.37073e-150	5	RPL35
1.19123e-144	0.253923	0.994	1	2.32684e-140	5	RPS7
1.2921e-91	0.252776	0.992	0.999	2.52385e-87	5	RPL39
3.80337e-140	0.250332	0.99	0.999	7.42911e-136	5	RPS3A
5.85793e-216	1.07113	0.762	0.409	1.14423e-211	6	COX8B
0	1.05453	1	0.983	0	6	ENSBTAG00000036116
0	1.02103	0.999	0.813	0	6	TST
0	1.00339	0.992	0.662	0	6	ENSBTAG00000040393
0	0.993133	1	0.901	0	6	FABP5
0	0.978139	1	0.957	0	6	BSG
1.34428e-196	0.933541	0.976	0.795	2.62579e-192	6	MT2A
0	0.793135	1	0.954	0	6	MGST3
1.80268e-253	0.765205	0.999	0.907	3.52117e-249	6	ENSBTAG00000037509
5.15722e-295	0.750041	0.763	0.312	1.00736e-290	6	BREH1
8.43053e-298	0.748474	0.999	0.906	1.64674e-293	6	HMGCS2
3.8334e-214	0.748147	0.757	0.384	7.48778e-210	6	MT1E
8.74035e-253	0.744805	0.991	0.8	1.70725e-248	6	SLC16A1
4.56908e-271	0.744326	0.997	0.838	8.92478e-267	6	HSD17B13
1.40679e-208	0.728498	0.947	0.622	2.74789e-204	6	ENSBTAG00000051812
9.69515e-291	0.709403	1	0.995	1.89375e-286	6	S100A4
3.18945e-210	0.690269	0.923	0.65	6.22995e-206	6	GLRX
0	0.67093	0.999	0.939	0	6	ACADS
2.90756e-125	0.648831	0.837	0.588	5.67934e-121	6	IGFBP5
1.69459e-110	0.640847	0.493	0.259	3.31004e-106	6	CA1
2.96909e-140	0.623451	0.726	0.4	5.79952e-136	6	MT1E.1
3.08243e-271	0.609758	0.998	0.987	6.02091e-267	6	ATP1B3
2.37965e-245	0.606223	1	0.954	4.64818e-241	6	S100A12
3.66137e-39	0.600034	0.226	0.115	7.15176e-35	6	FABP4
6.28959e-179	0.586879	0.923	0.636	1.22855e-174	6	MAOA
1.20257e-219	0.582645	0.997	0.914	2.34899e-215	6	PRDX5
3.83141e-222	0.575425	0.996	0.905	7.4839e-218	6	ETHE1
1.91524e-279	0.575396	1	0.997	3.74103e-275	6	S100A2
5.78807e-214	0.56585	0.984	0.799	1.13058e-209	6	FAM162A
7.05072e-176	0.560878	1	0.976	1.37722e-171	6	DAPL1
1.81621e-201	0.553047	1	0.988	3.54761e-197	6	ENSBTAG00000054234
3.27365e-177	0.552074	0.991	0.817	6.39443e-173	6	CKMT1A
7.57059e-199	0.54449	0.635	0.269	1.47876e-194	6	SLC14A1
4.98893e-209	0.536702	0.995	0.942	9.74487e-205	6	PRDX6
5.26532e-157	0.530456	0.707	0.374	1.02848e-152	6	SULT1A1
9.66606e-158	0.527013	0.9	0.616	1.88807e-153	6	BDH1
1.68885e-201	0.526791	0.995	0.889	3.29882e-197	6	COX7A2
8.18288e-190	0.524105	0.666	0.315	1.59836e-185	6	CBR3
9.74916e-196	0.520646	1	0.994	1.9043e-191	6	CYTB
7.13507e-203	0.512634	1	0.998	1.39369e-198	6	KRT15
1.36211e-201	0.505205	0.998	0.964	2.66061e-197	6	COX6A1
1.08563e-130	0.487986	0.789	0.45	2.12056e-126	6	FGFBP1
5.11722e-134	0.478521	0.977	0.796	9.99546e-130	6	MGST1
6.9147e-113	0.474803	0.897	0.628	1.35065e-108	6	SERPINB10
1.78114e-115	0.469775	0.942	0.771	3.47911e-111	6	ACADSB
2.34475e-189	0.46892	0.828	0.449	4.57999e-185	6	S100A8
1.56043e-157	0.468378	0.999	0.977	3.04799e-153	6	CMBL
1.21763e-145	0.465417	0.994	0.932	2.37839e-141	6	ENSBTAG00000050377
5.75002e-120	0.460556	0.93	0.72	1.12315e-115	6	MCRIP2
7.3163e-177	0.459744	1	0.998	1.42909e-172	6	COX1
8.32789e-95	0.449753	0.775	0.523	1.62669e-90	6	GSTO1
1.77281e-129	0.449358	0.985	0.867	3.46282e-125	6	CYC1
1.56224e-153	0.443242	0.996	0.905	3.05152e-149	6	LDHA
2.09227e-122	0.441405	1	0.994	4.08683e-118	6	ENSBTAG00000043567
5.66354e-117	0.439473	0.993	0.94	1.10626e-112	6	DHRS7
2.84014e-180	0.438468	0.6	0.247	5.54765e-176	6	GSTA1
3.40361e-181	0.430734	0.997	0.981	6.64828e-177	6	COX5B
3.87976e-106	0.424098	0.802	0.531	7.57833e-102	6	ACOT2
9.27744e-154	0.422781	0.998	0.941	1.81216e-149	6	UQCR10
3.59725e-223	0.421575	1	0.996	7.02652e-219	6	CHCHD10
1.17945e-132	0.419877	0.667	0.351	2.30383e-128	6	PRXL2A
1.94712e-121	0.417017	0.989	0.869	3.80332e-117	6	UQCR11
1.38226e-160	0.416265	0.995	0.956	2.69998e-156	6	ENSBTAG00000039555
5.85929e-85	0.413464	0.758	0.521	1.14449e-80	6	AHCYL2
9.19237e-118	0.411415	0.998	0.96	1.79554e-113	6	GSTP1.1
4.18871e-98	0.410745	0.886	0.676	8.1818e-94	6	CLCA2
1.30854e-150	0.403502	0.488	0.205	2.55597e-146	6	AQP5
5.4832e-117	0.402425	1	0.995	1.07103e-112	6	COX2
1.48534e-61	0.401411	0.983	0.962	2.90132e-57	6	RBP4
4.68396e-131	0.397291	0.993	0.926	9.14917e-127	6	MGC148714
1.223e-101	0.392259	0.81	0.539	2.38889e-97	6	NT5E
1.57262e-131	0.389577	0.997	0.928	3.0718e-127	6	ATP5MF
1.33755e-130	0.385701	0.997	0.968	2.61264e-126	6	HADH
3.08094e-147	0.38348	0.558	0.251	6.01799e-143	6	SCGB1C1
1.53159e-91	0.382105	0.862	0.623	2.99165e-87	6	TWF2
1.84039e-101	0.377886	0.957	0.784	3.59484e-97	6	NDUFB7
1.92695e-120	0.377122	0.997	0.934	3.76391e-116	6	ATP5F1B
3.15519e-100	0.375159	0.964	0.796	6.16304e-96	6	UQCRB
5.4106e-100	0.374087	0.969	0.812	1.05685e-95	6	ENSBTAG00000047265
1.31856e-113	0.36812	0.996	0.934	2.57554e-109	6	UQCRC1
2.96877e-78	0.363621	0.765	0.536	5.79891e-74	6	ALAS1
8.91841e-81	0.362971	0.931	0.726	1.74203e-76	6	ACAT1
1.68021e-91	0.358553	0.881	0.638	3.28196e-87	6	SNRNP25
1.96334e-80	0.356815	0.935	0.769	3.835e-76	6	ECM1
5.34368e-84	0.356016	0.991	0.908	1.04378e-79	6	ENSBTAG00000039289
2.82287e-79	0.355704	0.922	0.729	5.51391e-75	6	IMPA2
1.20997e-97	0.354278	0.268	0.097	2.36343e-93	6	POSTN
6.50532e-97	0.353275	0.993	0.921	1.27069e-92	6	ATP5MPL
4.16233e-91	0.352966	0.941	0.773	8.13029e-87	6	COX14
5.51169e-160	0.350604	1	0.998	1.0766e-155	6	COX3
1.37271e-102	0.350246	0.999	0.973	2.68131e-98	6	TMSB4X
5.93082e-90	0.34874	0.986	0.909	1.15847e-85	6	COX5A
1.5668e-34	0.348278	0.61	0.451	3.06043e-30	6	GSTM3
1.61198e-114	0.347988	0.509	0.248	3.14867e-110	6	ZMIZ2
5.72586e-82	0.346724	0.956	0.844	1.11843e-77	6	IDH1
2.81061e-76	0.344767	0.945	0.783	5.48996e-72	6	ACSF2
6.54045e-95	0.344307	0.989	0.943	1.27755e-90	6	ECHS1
2.54121e-73	0.342402	0.623	0.395	4.96374e-69	6	ACO1
1.99903e-95	0.341303	0.989	0.935	3.90471e-91	6	ACAA2
2.27074e-99	0.34033	0.997	0.955	4.43544e-95	6	S100A10
1.20346e-94	0.339312	0.993	0.931	2.35072e-90	6	ATP5ME
1.69072e-64	0.33816	0.889	0.74	3.30249e-60	6	ADAMTSL5
2.01204e-95	0.337935	0.996	0.949	3.93012e-91	6	ATP5IF1
4.19772e-56	0.336868	0.92	0.769	8.1994e-52	6	ENSBTAG00000039722
1.02208e-53	0.334632	0.833	0.657	1.99642e-49	6	GSTM1.1
4.30163e-85	0.333963	0.746	0.494	8.40237e-81	6	ESRRA
2.57769e-69	0.332588	0.898	0.718	5.035e-65	6	CDC34
1.96427e-78	0.331185	0.945	0.765	3.83681e-74	6	NDUFV1
4.30941e-99	0.330764	0.995	0.954	8.41757e-95	6	ATP5MC3
2.99804e-36	0.328997	0.851	0.726	5.85607e-32	6	DSP
2.74605e-62	0.319501	0.863	0.68	5.36386e-58	6	NET1
2.00922e-63	0.317361	0.879	0.692	3.9246e-59	6	LAD1
8.4001e-67	0.312034	0.953	0.807	1.64079e-62	6	NDUFB3
1.98467e-67	0.310944	0.708	0.469	3.87665e-63	6	C10orf99
1.38155e-83	0.304893	0.616	0.362	2.69857e-79	6	IQGAP2
7.00032e-83	0.303412	0.993	0.929	1.36737e-78	6	HSPE1
1.29517e-66	0.301336	0.9	0.704	2.52985e-62	6	NDUFS6
2.53656e-54	0.300841	0.875	0.71	4.95467e-50	6	GSTM1
3.65239e-66	0.300642	0.702	0.475	7.13422e-62	6	AKAP1
1.43861e-87	0.300242	0.997	0.959	2.81004e-83	6	ATP5F1A
1.52848e-76	0.296997	0.994	0.947	2.98557e-72	6	ANXA8L1
1.65637e-113	0.296735	0.298	0.106	3.2354e-109	6	GFRA2
1.26333e-73	0.29671	1	0.999	2.46767e-69	6	KRT5
2.19934e-77	0.29642	0.999	0.965	4.29597e-73	6	MIF
2.6234e-64	0.296255	0.943	0.816	5.1243e-60	6	CISD1
9.875e-75	0.295	0.982	0.899	1.92888e-70	6	COX6B1
1.62791e-82	0.294203	0.856	0.586	3.1798e-78	6	CYCS
5.25677e-57	0.293422	0.884	0.708	1.0268e-52	6	CBR4
1.31778e-50	0.291479	0.9	0.753	2.57402e-46	6	ME1
4.70475e-60	0.291032	0.897	0.715	9.18979e-56	6	MRPL12
1.16468e-61	0.290745	0.931	0.759	2.27498e-57	6	COX7B
1.52204e-56	0.290324	0.907	0.77	2.973e-52	6	CTSD
1.98984e-65	0.289128	0.989	0.905	3.88675e-61	6	MDH2
1.83138e-61	0.288068	0.759	0.536	3.57723e-57	6	MTCH2
3.29671e-72	0.286338	0.972	0.843	6.43946e-68	6	UQCRQ
2.92653e-53	0.283662	0.957	0.855	5.7164e-49	6	MPST
5.33973e-61	0.283119	0.912	0.737	1.04301e-56	6	ATP5MC1
1.17868e-59	0.282764	0.968	0.852	2.30231e-55	6	NDUFS8
4.94551e-98	0.282691	1	0.993	9.66006e-94	6	ND4
3.39245e-64	0.27879	0.992	0.926	6.62648e-60	6	ALDOA
2.88299e-64	0.27836	0.964	0.833	5.63135e-60	6	UQCRFS1
1.20371e-55	0.277165	0.98	0.899	2.3512e-51	6	ADH5
3.97035e-56	0.276194	0.844	0.643	7.75529e-52	6	ANAPC11
2.5684e-61	0.275053	0.978	0.852	5.01686e-57	6	TXN
8.56956e-70	0.274679	0.548	0.324	1.67389e-65	6	FPGS
3.92623e-56	0.27349	0.962	0.858	7.6691e-52	6	NDUFS7
1.31375e-53	0.272423	0.689	0.479	2.56615e-49	6	CISD3
1.5041e-57	0.269034	0.946	0.786	2.93796e-53	6	NDUFA11
5.72808e-50	0.269002	0.883	0.718	1.11887e-45	6	PSAP
7.18367e-71	0.268434	0.595	0.36	1.40319e-66	6	IDI1
2.52164e-54	0.268242	0.771	0.566	4.92553e-50	6	APEH
8.37435e-31	0.264932	0.993	0.978	1.63576e-26	6	IL1R2
5.10724e-64	0.26123	0.995	0.932	9.97598e-60	6	ATP5F1E
5.96267e-60	0.258791	0.594	0.377	1.16469e-55	6	PCCA
2.40515e-51	0.257329	0.96	0.86	4.69798e-47	6	HMGCL
5.6078e-49	0.256811	0.98	0.898	1.09537e-44	6	NDUFS2
3.20609e-46	0.25571	0.92	0.784	6.26245e-42	6	NDUFB8
1.90143e-16	0.255584	1	0.99	3.71406e-12	6	ND3
1.59026e-46	0.253469	0.609	0.423	3.10625e-42	6	GLYCTK
2.41488e-46	0.2509	0.908	0.747	4.71698e-42	6	COPS9
5.13915e-45	0.25002	0.91	0.768	1.00383e-40	6	NDUFAF3
0	1.71022	0.912	0.312	0	7	PCNA
0	1.38871	0.877	0.133	0	7	MCM5
0	1.28703	0.711	0.064	0	7	UHRF1
0	1.28171	0.818	0.07	0	7	MCM3
0	1.22504	0.853	0.101	0	7	MCM2
0	1.2026	0.829	0.098	0	7	MCM4
0	1.18715	0.95	0.593	0	7	TUBA1B
0	1.1373	0.757	0.14	0	7	SMC2
0	1.12696	0.813	0.151	0	7	DTYMK
0	1.12437	0.552	0.038	0	7	RRM2
0	1.08798	0.81	0.199	0	7	TK1
0	1.08597	0.96	0.659	0	7	H2AFZ
0	1.01771	0.877	0.287	0	7	MCM7
1.48262e-304	1.01265	0.996	0.867	2.89601e-300	7	HSPA8
3.58382e-235	1.00133	0.938	0.665	7.00027e-231	7	CRIP1
0	0.974926	0.81	0.24	0	7	GMNN
0	0.97103	0.83	0.284	0	7	ACACB
0	0.942163	0.991	0.837	0	7	DEK
0	0.926975	0.991	0.853	0	7	TXN
1.24986e-166	0.902583	0.976	0.796	2.44136e-162	7	MT2A
0	0.896947	0.876	0.43	0	7	SIVA1
2.62087e-201	0.86689	0.998	0.902	5.11934e-197	7	FABP5
0	0.849488	0.901	0.526	0	7	RANBP1
0	0.843674	0.776	0.259	0	7	STMN1
0	0.82995	0.767	0.201	0	7	TYMS
1.36647e-160	0.828993	0.757	0.401	2.66912e-156	7	MT1E.1
0	0.822083	0.781	0.285	0	7	LSM4
0	0.801202	0.871	0.379	0	7	NASP
0	0.794358	0.737	0.214	0	7	RRM1
0	0.79223	0.716	0.197	0	7	NXT1
0	0.772246	0.73	0.208	0	7	DNMT1
2.27572e-262	0.741925	0.978	0.781	4.44517e-258	7	RAN
0	0.716852	0.775	0.317	0	7	RPA3
1.04717e-163	0.711619	0.974	0.758	2.04545e-159	7	DUT
4.38081e-261	0.702907	0.996	0.942	8.55703e-257	7	PRDX1
1.49411e-130	0.702261	0.994	0.955	2.91845e-126	7	S100A12
0	0.69869	0.616	0.054	0	7	MCM6
2.22055e-236	0.69864	0.957	0.722	4.33741e-232	7	PKM
1.82984e-259	0.689319	0.4	0.094	3.57422e-255	7	PCLAF
0	0.6892	0.651	0.192	0	7	BRCA2
3.69494e-266	0.689085	0.999	0.965	7.21733e-262	7	MIF
0	0.682588	0.631	0.1	0	7	RMI2
0	0.681085	0.753	0.272	0	7	CENPX
1.01562e-202	0.678356	0.964	0.758	1.98381e-198	7	PHGDH
0	0.678347	0.68	0.199	0	7	SLBP
1.21604e-219	0.666023	0.998	0.954	2.3753e-215	7	ATP5MC3
7.4795e-215	0.663811	0.999	0.977	1.46097e-210	7	DAPL1
4.47925e-150	0.657817	0.886	0.587	8.74933e-146	7	CYCS
2.06603e-203	0.645854	0.889	0.554	4.03557e-199	7	SNRPD1
0	0.644322	0.641	0.123	0	7	CDCA7
1.02355e-103	0.643483	0.671	0.387	1.9993e-99	7	IGFBP6
0	0.640984	0.708	0.24	0	7	RPA2
1.25513e-184	0.639508	0.928	0.684	2.45165e-180	7	ENSBTAG00000038330
0	0.627718	0.66	0.202	0	7	GINS2
3.99998e-204	0.622979	0.702	0.317	7.81315e-200	7	SMC1A
5.41074e-194	0.614458	0.96	0.769	1.05688e-189	7	DAD1
1.09815e-196	0.61321	0.758	0.377	2.14501e-192	7	RNASEH2A
9.20442e-137	0.612245	0.996	0.943	1.7979e-132	7	PRDX6
1.53865e-217	0.610408	0.999	0.98	3.00545e-213	7	GAPDH
0	0.609727	0.671	0.208	0	7	RFC2
1.18132e-146	0.603604	0.996	0.958	2.30748e-142	7	BSG
9.32144e-145	0.6031	0.945	0.736	1.82076e-140	7	ATP5MC1
0	0.592545	0.489	0.044	0	7	TCF19
2.29436e-190	0.590732	1	0.988	4.48158e-186	7	ENSBTAG00000054234
2.33395e-152	0.581404	0.987	0.89	4.5589e-148	7	COX7A2
2.29896e-110	0.576771	0.927	0.67	4.49057e-106	7	ENSBTAG00000040393
1.20889e-154	0.567627	0.981	0.871	2.36132e-150	7	UQCR11
1.51179e-161	0.564768	0.958	0.769	2.95298e-157	7	PSMA7
1.65668e-148	0.564724	0.984	0.869	3.23599e-144	7	CYC1
9.45338e-140	0.564463	0.927	0.704	1.84653e-135	7	TPI1
2.34118e-132	0.561031	0.726	0.389	4.57303e-128	7	MT1E
8.0264e-98	0.559525	0.74	0.457	1.5678e-93	7	FGFBP1
7.10888e-155	0.558053	0.968	0.813	1.38858e-150	7	ENSBTAG00000047265
5.01585e-153	0.557438	0.932	0.703	9.79746e-149	7	NDUFS6
4.32483e-127	0.556265	0.893	0.623	8.4477e-123	7	KRT6A
2.4253e-156	0.541644	0.858	0.552	4.73734e-152	7	SURF1
0	0.538706	0.518	0.08	0	7	CHEK1
2.83383e-109	0.538698	0.975	0.817	5.53532e-105	7	TST
2.09269e-143	0.532394	0.975	0.844	4.08766e-139	7	UQCRQ
1.01444e-160	0.527083	0.957	0.761	1.9815e-156	7	SNRPB
1.76495e-289	0.526504	0.638	0.21	3.44748e-285	7	RFC3
5.57277e-145	0.525439	0.859	0.549	1.08853e-140	7	NT5C
5.31221e-171	0.521682	0.996	0.949	1.03763e-166	7	ATP5IF1
4.43054e-143	0.517145	0.833	0.524	8.65418e-139	7	HNRNPAB
5.58794e-124	0.51665	0.997	0.954	1.09149e-119	7	MGST3
1.78043e-127	0.512712	0.866	0.566	3.47772e-123	7	SLC25A5
5.44347e-157	0.509851	0.99	0.909	1.06327e-152	7	COX5A
3.68637e-173	0.508376	0.708	0.357	7.20058e-169	7	BID
2.29938e-141	0.50756	0.973	0.855	4.49138e-137	7	ATP5PF
3.79392e-119	0.50698	0.999	0.974	7.41066e-115	7	KRT17
1.3722e-139	0.506918	0.993	0.939	2.68032e-135	7	HMGB1
5.10663e-150	0.506323	0.734	0.401	9.97477e-146	7	BOLA3
2.00774e-139	0.505741	0.996	0.961	3.92172e-135	7	GSTP1.1
5.09112e-128	0.505131	0.648	0.325	9.94448e-124	7	BREH1
7.07694e-114	0.503758	0.966	0.799	1.38234e-109	7	MGST1
0	0.503345	0.531	0.105	0	7	POLD3
2.97631e-125	0.498439	0.909	0.63	5.81362e-121	7	SERPINB10
2.36003e-144	0.498223	0.987	0.906	4.60984e-140	7	MDH2
1.42418e-148	0.495657	1	0.995	2.78185e-144	7	S100A4
1.65467e-291	0.494074	0.598	0.181	3.23206e-287	7	DHFR
4.7406e-140	0.489622	0.809	0.487	9.25982e-136	7	RNASEH2C
2.87509e-104	0.488842	0.999	0.983	5.61591e-100	7	ENSBTAG00000036116
1.64315e-190	0.486505	0.71	0.327	3.20957e-186	7	CCDC167
5.65835e-166	0.4854	0.749	0.389	1.10525e-161	7	HPRT1
3.37484e-156	0.484369	0.788	0.43	6.59208e-152	7	RBBP7
2.6482e-132	0.483411	0.828	0.523	5.17272e-128	7	ALYREF
3.33495e-146	0.483016	0.987	0.912	6.51416e-142	7	CHCHD2
0	0.482558	0.455	0.054	0	7	FEN1
4.57202e-141	0.48107	0.798	0.473	8.93053e-137	7	CDK4
1.64039e-130	0.480962	0.959	0.766	3.20418e-126	7	NDUFV1
1.75735e-98	0.480284	1	0.995	3.43263e-94	7	KRT14
1.91167e-116	0.47931	0.868	0.6	3.73407e-112	7	MDH1
3.13342e-128	0.477466	0.829	0.519	6.12052e-124	7	CCT6A
7.42387e-64	0.476327	0.856	0.672	1.4501e-59	7	KRT19
5.08859e-132	0.472677	0.988	0.899	9.93954e-128	7	PFN1
1.71689e-125	0.469949	0.949	0.727	3.35359e-121	7	SRSF2
1.24099e-111	0.468277	0.975	0.82	2.42402e-107	7	CKMT1A
4.44532e-171	0.467562	1	0.999	8.68304e-167	7	KRT5
3.57424e-142	0.464895	0.798	0.466	6.98156e-138	7	GRPEL1
7.08696e-112	0.464013	0.884	0.65	1.3843e-107	7	PHB
1.82281e-270	0.461732	0.581	0.177	3.56049e-266	7	HAT1
8.19487e-123	0.459	0.83	0.527	1.6007e-118	7	PAICS
7.00438e-203	0.457984	0.604	0.23	1.36817e-198	7	NUDT1
4.72598e-121	0.456897	0.942	0.775	9.23125e-117	7	C1QBP
3.69892e-161	0.450761	0.731	0.356	7.22509e-157	7	USP1
5.2144e-127	0.450279	0.979	0.878	1.01853e-122	7	ATP5PB
1.57713e-116	0.449657	0.987	0.927	3.0806e-112	7	ALDOA
2.57178e-123	0.445954	0.797	0.488	5.02346e-119	7	NOP56
4.72747e-119	0.445605	0.86	0.593	9.23417e-115	7	ENSBTAG00000030305
0	0.44481	0.462	0.082	0	7	POLD1
5.41819e-129	0.444563	0.996	0.964	1.05834e-124	7	COX6A1
5.48807e-115	0.444098	0.825	0.541	1.07198e-110	7	TIMM10
9.81283e-124	0.444052	0.997	0.982	1.91674e-119	7	HSP90AA1
1.78271e-101	0.4412	0.904	0.662	3.48217e-97	7	CLIC1
1.93711e-128	0.440593	0.993	0.933	3.78375e-124	7	ATP5F1E
1.40723e-100	0.440517	0.96	0.835	2.74875e-96	7	NME2
1.12513e-113	0.439649	0.873	0.593	2.19771e-109	7	SMC3
0	0.43618	0.437	0.044	0	7	ENSBTAG00000051299
1.90017e-73	0.435582	0.871	0.63	3.7116e-69	7	ENSBTAG00000051812
1.28555e-118	0.435525	0.966	0.8	2.51106e-114	7	ERH
2.16401e-105	0.4353	0.922	0.715	4.22695e-101	7	MRPL12
4.63571e-125	0.427101	0.99	0.922	9.05493e-121	7	ATP5MPL
8.80646e-104	0.425605	0.903	0.687	1.72017e-99	7	FBL
3.53443e-103	0.423621	0.886	0.638	6.9038e-99	7	POLR2L
1.86789e-133	0.417335	0.999	0.981	3.64855e-129	7	COX5B
1.67777e-110	0.417035	0.844	0.552	3.27718e-106	7	LSM7
5.66088e-126	0.416507	0.994	0.956	1.10574e-121	7	ENSBTAG00000039555
5.44028e-89	0.414357	0.939	0.766	1.06265e-84	7	EIF5A
3.56009e-126	0.41398	0.702	0.37	6.95393e-122	7	MTHFD1
3.98354e-113	0.413825	0.58	0.293	7.78104e-109	7	TUBA4A
2.82216e-129	0.413683	0.723	0.394	5.51252e-125	7	CARHSP1
2.87148e-79	0.41329	0.719	0.46	5.60886e-75	7	S100A8
6.89687e-130	0.412965	0.628	0.308	1.34717e-125	7	MANF
3.84607e-104	0.410445	0.987	0.93	7.51253e-100	7	ATP5MF
1.05568e-107	0.409628	0.797	0.509	2.06206e-103	7	MRPS23
1.41455e-109	0.409572	0.788	0.48	2.76304e-105	7	CENPS
1.17525e-109	0.408776	0.767	0.47	2.29562e-105	7	PRDX4
3.6351e-133	0.408043	0.661	0.332	7.10044e-129	7	SUZ12
8.70406e-71	0.407427	0.849	0.643	1.70016e-66	7	SNRNP25
8.65354e-107	0.406357	0.894	0.632	1.6903e-102	7	PA2G4
1.71747e-87	0.406293	0.816	0.567	3.35473e-83	7	PAFAH1B3
6.87802e-170	0.402554	0.561	0.219	1.34348e-165	7	RFC4
2.86245e-292	0.401997	0.474	0.116	5.59123e-288	7	LIG1
7.82828e-95	0.400331	0.806	0.526	1.5291e-90	7	PSIP1
0	0.399846	0.384	0.04	0	7	PKMYT1
0	0.397076	0.387	0.066	0	7	CENPM
2.71473e-107	0.395986	0.792	0.483	5.30269e-103	7	DKC1
3.19217e-169	0.391452	0.563	0.218	6.23527e-165	7	MSH6
2.52251e-135	0.387359	1	0.998	4.92723e-131	7	PTMA.1
2.9509e-115	0.387175	0.994	0.954	5.764e-111	7	YBX1
7.89606e-91	0.386354	0.943	0.804	1.54234e-86	7	COA3
0	0.386338	0.411	0.078	0	7	GINS1
1.16339e-94	0.385121	0.993	0.935	2.27246e-90	7	ATP5F1B
6.7775e-83	0.382961	0.942	0.786	1.32385e-78	7	NDUFB7
0	0.382462	0.371	0.036	0	7	DNAJC9
2.39072e-48	0.382334	0.451	0.261	4.66979e-44	7	GSTA1
8.73036e-89	0.382022	0.826	0.558	1.7053e-84	7	CANX
1.85037e-98	0.381473	0.737	0.445	3.61432e-94	7	YWHAH
2.83093e-95	0.38076	0.978	0.863	5.52966e-91	7	COX8A
1.08956e-232	0.379824	0.453	0.126	2.12824e-228	7	EZH2
8.76439e-102	0.379814	0.739	0.449	1.71195e-97	7	TMED4
4.60131e-113	0.379725	0.993	0.943	8.98775e-109	7	ECHS1
7.94431e-79	0.37922	0.987	0.907	1.55176e-74	7	LDHA
1.49564e-107	0.378995	0.988	0.93	2.92142e-103	7	PPIA
0	0.375548	0.376	0.04	0	7	HELLS
9.28185e-98	0.37235	0.743	0.452	1.81302e-93	7	CACYBP
7.62574e-95	0.372289	0.993	0.942	1.48954e-90	7	UQCR10
1.51212e-104	0.370628	1	0.995	2.95362e-100	7	COX2
2.18066e-91	0.369669	0.515	0.26	4.25948e-87	7	CKB
9.79768e-71	0.369635	0.636	0.381	1.91378e-66	7	CXCL14
8.70068e-88	0.367532	0.976	0.9	1.6995e-83	7	COX6B1
1.82739e-157	0.366947	0.535	0.213	3.56945e-153	7	BRI3BP
9.20372e-55	0.366058	0.908	0.751	1.79776e-50	7	JSP
1.27662e-151	0.365774	0.571	0.239	2.49363e-147	7	TMEM97
0	0.365042	0.343	0.04	0	7	ATAD5
2.09632e-87	0.364305	0.59	0.315	4.09474e-83	7	CCND1
5.88105e-74	0.362254	0.928	0.765	1.14875e-69	7	TRAPPC5
0	0.361027	0.38	0.043	0	7	WDHD1
4.00824e-79	0.360245	0.982	0.916	7.8293e-75	7	PRDX5
9.68441e-125	0.359959	0.612	0.293	1.89166e-120	7	CHRAC1
2.11613e-95	0.359295	0.995	0.93	4.13343e-91	7	HSPE1
2.40101e-81	0.358607	0.979	0.893	4.68988e-77	7	VSIG10L
0	0.356777	0.354	0.045	0	7	MCM10
1.8935e-71	0.35663	0.931	0.775	3.69858e-67	7	COX14
1.69089e-75	0.356473	0.951	0.784	3.30281e-71	7	ACSF2
3.50102e-92	0.355939	0.987	0.898	6.83855e-88	7	SUCLG1
0	0.355082	0.366	0.059	0	7	ZGRF1
1.13306e-73	0.353342	0.958	0.798	2.21321e-69	7	UQCRB
3.23669e-300	0.353339	0.41	0.084	6.32222e-296	7	LMNB1
1.43368e-78	0.353304	0.847	0.606	2.8004e-74	7	MNF1
6.90414e-130	0.35266	0.586	0.265	1.34859e-125	7	ABRACL
2.93295e-70	0.352638	0.918	0.732	5.72894e-66	7	ATP5MD
4.07591e-86	0.352278	0.916	0.701	7.96147e-82	7	YWHAQ
3.75833e-86	0.351269	0.992	0.927	7.34115e-82	7	MGC148714
4.78384e-103	0.348871	0.716	0.404	9.34428e-99	7	LSM3
2.76162e-177	0.347765	0.456	0.151	5.39427e-173	7	ISYNA1
4.60638e-80	0.346737	0.951	0.784	8.99764e-76	7	TUFM
2.07561e-53	0.345977	0.981	0.887	4.05429e-49	7	ADIRF
0	0.345381	0.319	0.028	0	7	CHAF1A
0	0.344208	0.367	0.056	0	7	VRK1
2.31747e-73	0.341307	0.735	0.484	4.52672e-69	7	NDUFA4
8.67455e-81	0.340965	0.746	0.482	1.6944e-76	7	IFRD2
4.48198e-102	0.340779	0.731	0.424	8.75465e-98	7	SRSF10
0	0.34068	0.316	0.04	0	7	CLSPN
2.4996e-75	0.340606	0.984	0.907	4.88246e-71	7	ETHE1
2.65454e-73	0.339794	0.862	0.622	5.18512e-69	7	PGK1
1.88463e-114	0.338757	0.629	0.321	3.68124e-110	7	PPM1G
1.21803e-264	0.338391	0.37	0.078	2.37918e-260	7	FAM111B
6.3732e-174	0.338078	0.444	0.144	1.24488e-169	7	MSH2
2.25318e-72	0.337726	0.954	0.802	4.40114e-68	7	FAM162A
2.75376e-133	0.337015	0.571	0.247	5.37891e-129	7	CAVIN3
2.7112e-79	0.336028	0.955	0.817	5.29579e-75	7	CISD1
7.13621e-87	0.335261	0.723	0.433	1.39391e-82	7	SLC1A5
7.51024e-76	0.334441	0.951	0.817	1.46697e-71	7	SNRPD3
2.95316e-72	0.334436	0.998	0.956	5.76842e-68	7	S100A10
1.25706e-93	0.334235	0.762	0.451	2.45542e-89	7	RAD50
2.42426e-73	0.333807	0.949	0.824	4.73531e-69	7	PTGES3
1.31436e-77	0.331708	0.75	0.49	2.56734e-73	7	ACP1
0	0.331353	0.313	0.019	0	7	ORC1
1.55828e-78	0.330399	0.989	0.932	3.04378e-74	7	ATP5ME
2.42591e-73	0.325707	0.856	0.613	4.73853e-69	7	DHRS4
8.34595e-134	0.32484	0.556	0.238	1.63022e-129	7	HPF1
5.93289e-155	0.324798	0.445	0.147	1.15887e-150	7	SPC24
1.68979e-181	0.324768	0.468	0.152	3.30067e-177	7	POLD2
9.98879e-73	0.322923	0.84	0.597	1.95111e-68	7	CCT5
5.23334e-78	0.322188	0.791	0.523	1.02223e-73	7	SHMT2
4.91501e-63	0.321458	0.917	0.746	9.60049e-59	7	FKBP4
3.51678e-97	0.321362	0.583	0.301	6.86932e-93	7	COMTD1
5.42803e-63	0.320705	0.868	0.643	1.06026e-58	7	ANAPC11
2.01788e-60	0.320424	0.999	0.992	3.94153e-56	7	SELENBP1
0	0.320203	0.334	0.049	0	7	RAD51
9.61294e-94	0.319536	0.708	0.403	1.8777e-89	7	RBBP4
9.00471e-75	0.318956	0.993	0.94	1.75889e-70	7	ACADS
1.11801e-67	0.318683	0.862	0.654	2.18382e-63	7	SARNP
2.60216e-72	0.318303	0.748	0.487	5.08279e-68	7	NOP58
1.99851e-73	0.318301	0.986	0.926	3.9037e-69	7	SLC25A3
5.6005e-123	0.318167	0.515	0.223	1.09394e-118	7	POLE3
1.6746e-99	0.317916	0.491	0.224	3.271e-95	7	RIF1
2.75045e-205	0.317313	0.432	0.124	5.37245e-201	7	TOPBP1
2.07937e-75	0.316684	0.755	0.488	4.06164e-71	7	APEX1
8.55062e-61	0.316132	0.96	0.854	1.67019e-56	7	NDUFS8
6.26025e-89	0.316122	0.635	0.35	1.22282e-84	7	SYNCRIP
2.74998e-64	0.315906	0.898	0.729	5.37153e-60	7	CNIH4
1.13019e-49	0.315331	0.973	0.891	2.2076e-45	7	NCL
6.29291e-62	0.315158	0.898	0.718	1.22919e-57	7	EDF1
1.96128e-95	0.314665	1	0.994	3.83096e-91	7	CYTB
3.42928e-81	0.313778	0.785	0.509	6.69841e-77	7	SLC29A1
1.33887e-70	0.31353	0.751	0.501	2.61522e-66	7	ADSL
4.68072e-61	0.313433	0.979	0.84	9.14286e-57	7	HSD17B13
7.68324e-137	0.311775	0.525	0.212	1.50077e-132	7	RFC5
1.35908e-68	0.31168	0.736	0.482	2.65469e-64	7	SLC25A39
4.00914e-61	0.311207	0.936	0.788	7.83104e-57	7	NDUFA11
6.76368e-62	0.310419	0.877	0.675	1.32115e-57	7	PSMB5
1.11516e-71	0.310114	0.987	0.915	2.17824e-67	7	HSPD1
7.32118e-105	0.308703	0.443	0.188	1.43005e-100	7	MSMO1
4.14233e-96	0.308498	0.586	0.298	8.09121e-92	7	LYAR
4.08738e-64	0.307446	0.914	0.741	7.98387e-60	7	BCAP31
3.38297e-59	0.306764	0.856	0.629	6.60795e-55	7	GPI
3.53872e-136	0.30613	0.503	0.201	6.91217e-132	7	PXMP2
1.49678e-75	0.305994	0.702	0.426	2.92366e-71	7	DDX46
8.47417e-75	0.305502	0.753	0.485	1.65526e-70	7	TMEM70
1.4276e-64	0.302135	0.97	0.855	2.78853e-60	7	CFL1
1.67296e-264	0.30149	0.349	0.069	3.2678e-260	7	WDR76
3.7016e-70	0.301029	0.984	0.901	7.23034e-66	7	YWHAB
1.71119e-58	0.300813	0.848	0.63	3.34247e-54	7	NDUFA2
5.44634e-64	0.299697	0.869	0.659	1.06383e-59	7	MRPL28
4.54072e-58	0.299322	0.793	0.566	8.86938e-54	7	TMEM258
2.5948e-71	0.298321	0.676	0.413	5.06842e-67	7	IMMT
7.63431e-56	0.298131	0.999	0.997	1.49121e-51	7	S100A2
1.25304e-73	0.297454	0.673	0.402	2.44756e-69	7	IDH2
7.01073e-100	0.29644	0.556	0.268	1.36941e-95	7	ENSBTAG00000052466
1.5857e-75	0.296245	0.73	0.447	3.09735e-71	7	ARPC5L
1.41721e-56	0.296198	0.927	0.795	2.76823e-52	7	TXN2
3.43115e-40	0.295635	0.847	0.694	6.70207e-36	7	RARRES2
1.28378e-56	0.295572	0.929	0.76	2.5076e-52	7	COX7B
5.32276e-161	0.295343	0.666	0.289	1.03969e-156	7	HMGB2
5.07158e-72	0.294855	0.727	0.457	9.90631e-68	7	SHMT1
5.50076e-133	0.293992	0.453	0.17	1.07446e-128	7	NRM
4.07242e-56	0.29384	0.978	0.902	7.95466e-52	7	PRDX2
1.75717e-57	0.293466	0.988	0.908	3.43229e-53	7	HMGCS2
9.67225e-77	0.293462	0.673	0.396	1.88928e-72	7	TSEN34
2.5238e-70	0.29307	0.573	0.323	4.92973e-66	7	ACAT2
4.45023e-61	0.292717	0.826	0.601	8.69264e-57	7	PRMT1
1.09802e-102	0.292338	0.488	0.221	2.14476e-98	7	MVD
3.38863e-294	0.292232	0.315	0.051	6.61902e-290	7	ZNF367
1.37675e-126	0.2921	0.482	0.192	2.6892e-122	7	WEE1
1.09963e-73	0.291858	0.69	0.428	2.1479e-69	7	IMP4
2.87545e-105	0.288016	0.512	0.234	5.61661e-101	7	TFDP1
1.09508e-68	0.28723	0.746	0.488	2.13902e-64	7	TIMM13
8.76798e-157	0.286231	0.454	0.155	1.71265e-152	7	C18H19orf48
3.80899e-66	0.285848	0.605	0.362	7.44009e-62	7	TIMM8B
4.11734e-50	0.285699	0.801	0.548	8.04239e-46	7	ENSBTAG00000033897
8.19464e-74	0.285543	0.749	0.478	1.60066e-69	7	SPTSSA
4.85775e-57	0.284004	0.864	0.651	9.48865e-53	7	TCP1
7.5691e-81	0.283619	0.627	0.35	1.47847e-76	7	TIMM8A
1.0664e-82	0.283589	0.577	0.302	2.083e-78	7	PSAT1
3.57841e-53	0.283087	0.905	0.717	6.98972e-49	7	PGAM1
4.13884e-99	0.282792	0.527	0.247	8.0844e-95	7	XPO1
3.6095e-59	0.282694	0.958	0.868	7.05043e-55	7	HINT1
4.97153e-55	0.282591	0.942	0.825	9.7109e-51	7	NDUFAB1
1.85033e-227	0.282196	0.331	0.071	3.61425e-223	7	RHNO1
6.25943e-60	0.282195	0.724	0.479	1.22265e-55	7	CISD3
5.8838e-84	0.281915	0.565	0.3	1.14928e-79	7	CDK2AP1
5.56953e-54	0.281855	0.908	0.742	1.0879e-49	7	CLTB
4.17763e-263	0.281585	0.272	0.043	8.16017e-259	7	BARD1
5.15986e-64	0.281022	0.986	0.935	1.00788e-59	7	UQCRC1
3.36568e-52	0.280668	0.79	0.555	6.57418e-48	7	MRPL41
1.014e-69	0.280469	0.737	0.47	1.98064e-65	7	UBE2I
2.74013e-56	0.279241	0.916	0.755	5.35229e-52	7	SSRP1
8.32242e-77	0.277875	0.605	0.341	1.62562e-72	7	VEGFB
1.22039e-61	0.277871	0.755	0.5	2.38379e-57	7	CDC42EP5
1.66732e-66	0.2777	0.626	0.376	3.25677e-62	7	TOMM5
3.44896e-73	0.277149	0.616	0.348	6.73686e-69	7	PARP1
7.1339e-131	0.276453	0.542	0.223	1.39346e-126	7	SMC4
2.23756e-204	0.276451	0.331	0.077	4.37062e-200	7	ATAD2
5.47628e-204	0.276206	0.347	0.084	1.06968e-199	7	CDK2
4.0704e-61	0.276127	0.734	0.487	7.95072e-57	7	PPA1
1.47778e-81	0.27588	0.645	0.361	2.88654e-77	7	TOMM40
1.15206e-54	0.275054	0.934	0.781	2.25031e-50	7	NDUFA10
1.53166e-148	0.275046	0.399	0.13	2.9918e-144	7	ORC6
1.39946e-43	0.275034	0.806	0.591	2.73357e-39	7	ENSBTAG00000023026
7.36824e-58	0.272947	0.749	0.503	1.43924e-53	7	ABHD11
1.85565e-175	0.271207	0.329	0.086	3.62464e-171	7	CDC45
0	0.270309	0.284	0.03	0	7	PSMC3IP
1.93677e-61	0.269829	0.673	0.431	3.7831e-57	7	MRPL18
1.37162e-66	0.26713	0.755	0.483	2.67919e-62	7	SNRPF
1.4011e-44	0.265269	0.886	0.704	2.73677e-40	7	UQCRC2
2.04965e-51	0.264918	0.972	0.865	4.00359e-47	7	LDHB
3.45532e-47	0.264398	0.841	0.637	6.74928e-43	7	IMPDH2
4.30014e-297	0.264141	0.287	0.043	8.39947e-293	7	CENPK
0	0.26134	0.227	0.008	0	7	CDC6
9.91452e-55	0.261159	0.993	0.951	1.9366e-50	7	BLVRB
1.45473e-70	0.261145	0.631	0.366	2.84152e-66	7	TMEM126A
1.83294e-60	0.260753	0.999	0.987	3.58027e-56	7	ATP1B3
1.70725e-296	0.260719	0.272	0.038	3.33477e-292	7	CENPU
1.80263e-57	0.259639	0.756	0.507	3.52107e-53	7	CCT8
2.13851e-145	0.259238	0.366	0.116	4.17715e-141	7	TREX1
2.96459e-110	0.259076	0.431	0.175	5.79073e-106	7	EXOSC6
2.7005e-49	0.259005	0.986	0.898	5.27489e-45	7	NDUFS2
3.5462e-50	0.258848	0.899	0.729	6.9268e-46	7	TOMM6
2.57003e-51	0.258824	0.844	0.616	5.02004e-47	7	U2AF1
1.92634e-51	0.257478	0.969	0.873	3.76272e-47	7	POMP
1.97761e-46	0.256885	0.945	0.809	3.86286e-42	7	NDUFB3
2.70531e-114	0.25644	0.431	0.172	5.28428e-110	7	NCAPH2
7.09729e-47	0.25603	0.99	0.933	1.38631e-42	7	ENSBTAG00000050377
4.31925e-39	0.255805	0.93	0.769	8.43679e-35	7	ENSBTAG00000039722
5.8838e-69	0.255684	0.646	0.378	1.14928e-64	7	PPIH
4.44398e-51	0.255654	0.791	0.569	8.68042e-47	7	RPN1
7.39355e-28	0.255448	0.947	0.852	1.44418e-23	7	S100A11
2.86262e-45	0.255056	0.948	0.835	5.59155e-41	7	UQCRFS1
1.27218e-97	0.254651	0.45	0.195	2.48494e-93	7	GMPS
6.67268e-42	0.25336	0.945	0.815	1.30337e-37	7	MRPS26
2.27836e-58	0.252923	0.708	0.454	4.45033e-54	7	PSMG3
8.82158e-87	0.252764	0.562	0.283	1.72312e-82	7	SRPK1
0	0.251519	0.225	0.008	0	7	DTL
1.48087e-53	0.251231	0.99	0.955	2.89258e-49	7	CALM1
9.4683e-47	0.25075	0.893	0.677	1.84944e-42	7	CLCA2
5.63232e-60	0.250502	0.711	0.452	1.10016e-55	7	GLRX5
1.06022e-224	0.909527	0.996	0.929	2.07093e-220	8	UACA
1.49548e-194	0.886599	0.897	0.66	2.92112e-190	8	BCAM
3.76955e-81	0.66417	0.405	0.194	7.36306e-77	8	PLAC8
2.34625e-87	0.643837	0.838	0.701	4.58292e-83	8	LGALS1
5.91288e-69	0.636056	0.872	0.754	1.15496e-64	8	JSP
1.53154e-80	0.633579	0.874	0.744	2.99157e-76	8	ENSBTAG00000051082
1.67127e-54	0.563409	0.578	0.394	3.26449e-50	8	IGFBP6
2.21035e-83	0.557906	0.776	0.607	4.31748e-79	8	RBBP8
2.04685e-116	0.550144	0.663	0.393	3.99811e-112	8	SERTAD4
2.49381e-89	0.500028	0.992	0.968	4.87117e-85	8	SYNE2
4.53452e-74	0.499204	0.637	0.431	8.85728e-70	8	ITPR2
1.50175e-65	0.449641	0.838	0.722	2.93337e-61	8	NPM1
3.567e-93	0.448695	0.996	0.981	6.96741e-89	8	GAPDH
5.17058e-65	0.442182	0.991	0.979	1.00997e-60	8	B2M
3.36819e-88	0.414282	1	0.988	6.57909e-84	8	TMSB10
5.25108e-81	0.413987	0.955	0.891	1.02569e-76	8	ENSBTAG00000051151
6.62154e-73	0.404373	0.872	0.721	1.29339e-68	8	CDH13
2.00906e-26	0.401945	0.973	0.94	3.92429e-22	8	ENSBTAG00000052187
5.85618e-60	0.400665	0.659	0.492	1.14389e-55	8	FHL2
1.88891e-69	0.397723	0.935	0.843	3.6896e-65	8	OCIAD2
1.91464e-88	0.389803	0.255	0.087	3.73987e-84	8	SOSTDC1
2.71455e-41	0.387825	0.945	0.904	5.30234e-37	8	BOLA
8.2697e-102	0.387459	0.378	0.154	1.61532e-97	8	CTNNAL1
4.38849e-66	0.386855	0.567	0.354	8.57204e-62	8	APP
1.35917e-126	0.379086	0.373	0.129	2.65487e-122	8	P3H2
9.00367e-55	0.375607	0.707	0.551	1.75869e-50	8	CNN2
2.7105e-58	0.37311	0.873	0.775	5.29441e-54	8	PNISR
2.41703e-70	0.368832	0.975	0.883	4.72118e-66	8	ZFP36L2
9.96836e-33	0.365735	0.472	0.336	1.94712e-28	8	ENSBTAG00000051191
7.32883e-45	0.364265	0.551	0.394	1.43154e-40	8	STARD10
1.69001e-59	0.364145	0.954	0.852	3.30111e-55	8	S100A11
1.51756e-47	0.362236	0.731	0.606	2.96425e-43	8	ATRX
1.82154e-46	0.362155	0.978	0.958	3.55801e-42	8	ENSBTAG00000048782
2.27086e-63	0.359822	0.969	0.931	4.43566e-59	8	CCNI
1.44028e-52	0.35893	0.879	0.765	2.81329e-48	8	PHGDH
8.45185e-66	0.35742	0.939	0.862	1.6509e-61	8	HTRA1
5.85923e-44	0.352607	0.961	0.918	1.14448e-39	8	TXNIP
7.50535e-41	0.350267	0.593	0.446	1.46602e-36	8	CLU
1.27383e-57	0.342252	0.962	0.917	2.48817e-53	8	CD44
1.65937e-53	0.339277	0.931	0.868	3.24124e-49	8	LDHB
1.23886e-41	0.323199	0.809	0.702	2.41987e-37	8	LUC7L3
3.94134e-46	0.321312	0.927	0.864	7.69863e-42	8	FXYD6
9.61887e-38	0.320671	0.521	0.376	1.87885e-33	8	PSMB8
3.7251e-51	0.319056	0.929	0.893	7.27624e-47	8	CCT4
1.49676e-27	0.317401	0.923	0.861	2.92361e-23	8	ENSBTAG00000052759
2.66967e-32	0.317284	0.703	0.556	5.21467e-28	8	ENSBTAG00000033897
1.648e-47	0.313565	0.905	0.852	3.21904e-43	8	AOPEP
1.56556e-42	0.313535	0.707	0.565	3.05801e-38	8	LPAR6
1.02351e-44	0.311987	0.995	0.965	1.99922e-40	8	COL17A1
1.0697e-53	0.31035	0.997	0.975	2.08944e-49	8	HNRNPA1
4.18191e-58	0.308019	0.993	0.975	8.16853e-54	8	H3F3A
9.8135e-42	0.306613	0.46	0.304	1.91687e-37	8	COL14A1
1.76615e-50	0.305494	0.574	0.366	3.44982e-46	8	DLK2
1.49493e-60	0.303789	0.975	0.941	2.92004e-56	8	CLTA
7.5903e-38	0.302031	0.924	0.866	1.48261e-33	8	CAST
1.60679e-43	0.301158	0.922	0.874	3.13854e-39	8	MRPL9
4.67265e-39	0.300771	0.889	0.826	9.12709e-35	8	DDX17
1.95552e-39	0.298297	0.568	0.422	3.81971e-35	8	CYBA
1.37426e-35	0.297661	0.851	0.694	2.68434e-31	8	RARRES2
1.08571e-45	0.297198	0.501	0.321	2.12072e-41	8	GLIPR1
2.76836e-66	0.297098	0.98	0.967	5.40743e-62	8	RTRAF
1.27082e-43	0.293595	0.897	0.845	2.4823e-39	8	KDELR1
1.15971e-34	0.29222	0.706	0.593	2.26525e-30	8	PALMD
8.64388e-40	0.291244	0.531	0.375	1.68841e-35	8	NXN
6.28898e-40	0.291067	0.475	0.319	1.22843e-35	8	TUT4
9.52144e-36	0.290628	0.5	0.365	1.85982e-31	8	PAWR
1.56663e-50	0.288806	0.462	0.281	3.0601e-46	8	IFI27L2
6.40123e-65	0.28877	0.994	0.982	1.25035e-60	8	ENSBTAG00000016347
2.674e-28	0.287748	0.657	0.545	5.22313e-24	8	GOLGB1
5.41139e-32	0.283978	0.506	0.364	1.05701e-27	8	HPGD
6.31376e-34	0.283666	0.803	0.701	1.23327e-29	8	EIF3A
2.94923e-37	0.281999	0.378	0.227	5.76074e-33	8	KRT8
3.22931e-44	0.281411	0.833	0.719	6.30782e-40	8	CIRBP
1.52027e-37	0.279998	0.87	0.788	2.96954e-33	8	PDLIM1
2.12136e-73	0.275987	1	0.997	4.14366e-69	8	HSP90AB1
3.79014e-47	0.27586	0.416	0.235	7.40327e-43	8	CAMK2N1
5.46807e-42	0.275341	0.949	0.92	1.06808e-37	8	EIF3D
3.11107e-29	0.274112	0.685	0.577	6.07685e-25	8	TPM1
3.33863e-20	0.274069	0.817	0.729	6.52134e-16	8	DSP
1.82485e-42	0.273671	0.727	0.534	3.56447e-38	8	CCDC3
1.39197e-25	0.270815	0.847	0.767	2.71894e-21	8	DUT
2.27278e-23	0.269838	0.747	0.672	4.43943e-19	8	PNN
1.81851e-54	0.269301	0.264	0.119	3.5521e-50	8	FAT1
6.34411e-37	0.267729	0.482	0.33	1.23919e-32	8	PID1
1.07532e-42	0.267429	0.976	0.954	2.10042e-38	8	ANP32B
4.03395e-31	0.261619	0.496	0.367	7.87951e-27	8	ZCCHC9
7.94353e-38	0.261382	0.604	0.438	1.55161e-33	8	SERPINB8
3.92541e-45	0.261305	0.608	0.415	7.66751e-41	8	TSC22D1
4.54781e-38	0.261208	0.506	0.347	8.88324e-34	8	GSTT1
5.28081e-31	0.261075	0.823	0.738	1.0315e-26	8	OLA1
9.38857e-30	0.260174	0.666	0.55	1.83387e-25	8	ARID5B
1.4143e-24	0.25886	0.709	0.626	2.76255e-20	8	AKAP9
3.48391e-31	0.257332	0.926	0.871	6.80513e-27	8	RPL22L1
2.03408e-31	0.257256	0.971	0.934	3.97316e-27	8	EIF4A1
3.11149e-31	0.256404	0.394	0.257	6.07768e-27	8	LAMB1
6.72876e-20	0.255416	0.753	0.704	1.31433e-15	8	ARGLU1
6.28454e-23	0.255256	0.518	0.416	1.22756e-18	8	KIAA1217
1.00578e-23	0.254205	0.665	0.579	1.9646e-19	8	COL18A1
6.695e-22	0.2533	0.682	0.618	1.30774e-17	8	CAPRIN1
9.33073e-29	0.253218	0.58	0.466	1.82257e-24	8	TPGS1
3.62962e-32	0.25303	0.58	0.455	7.08974e-28	8	SRSF4
2.28417e-32	0.250974	0.339	0.209	4.46167e-28	8	NRG1
1.05402e-24	0.250417	0.525	0.417	2.05882e-20	8	SMARCA2
1.33944e-58	0.250126	0.243	0.096	2.61634e-54	8	GRIA3
2.42183e-206	1.05107	0.712	0.308	4.73056e-202	9	TM4SF1
1.11551e-173	0.813751	0.856	0.454	2.17892e-169	9	FGFBP1
2.84579e-140	0.73592	0.936	0.643	5.55868e-136	9	KLF6
1.0619e-160	0.679607	0.841	0.436	2.07421e-156	9	FOSB
2.01617e-117	0.620429	0.901	0.563	3.93819e-113	9	EGR1
1.07123e-129	0.606441	0.813	0.434	2.09243e-125	9	ATF3
7.75583e-112	0.584158	0.697	0.375	1.51495e-107	9	SLC20A1
1.02813e-130	0.580602	0.925	0.62	2.00824e-126	9	KLF4
7.093e-115	0.564794	0.853	0.513	1.38548e-110	9	ZFP36
1.34834e-121	0.558721	1	0.857	2.63371e-117	9	JUN
3.47078e-165	0.555593	1	0.998	6.77947e-161	9	KRT15
1.75227e-118	0.551416	0.997	0.909	3.4227e-114	9	ENSBTAG00000037509
1.11254e-119	0.537351	0.786	0.415	2.17312e-115	9	COX8B
1.32156e-100	0.53289	0.705	0.374	2.58141e-96	9	GADD45B
4.81878e-109	0.52626	0.969	0.671	9.41253e-105	9	ENSBTAG00000040393
1.74566e-97	0.513561	0.63	0.319	3.4098e-93	9	CDKN1A
1.69812e-77	0.502377	0.875	0.672	3.31694e-73	9	RCAN1
1.50622e-126	0.486904	0.573	0.242	2.94211e-122	9	ERRFI1
2.94563e-84	0.478165	0.884	0.629	5.7537e-80	9	DNAJB1
2.95477e-31	0.477129	0.555	0.387	5.77156e-27	9	CLDN4
7.79963e-88	0.476693	0.847	0.534	1.5235e-83	9	DUSP1
8.93403e-72	0.472226	0.881	0.638	1.74508e-67	9	CYP26A1
1.34272e-114	0.470104	0.998	0.908	2.62274e-110	9	HMGCS2
7.52041e-71	0.468496	0.629	0.371	1.46896e-66	9	KLF10
9.15034e-82	0.465363	0.584	0.312	1.78734e-77	9	BHLHE40
3.44991e-89	0.46036	0.675	0.373	6.73871e-85	9	NFKBIZ
1.66608e-79	0.44942	0.997	0.939	3.25436e-75	9	HSPA1A
1.50231e-24	0.445589	0.733	0.599	2.93445e-20	9	SAT1
1.08139e-23	0.444202	0.455	0.314	2.11228e-19	9	CRYAB
9.00133e-90	0.441984	0.99	0.918	1.75823e-85	9	UBC
2.64278e-89	0.439103	0.699	0.381	5.16214e-85	9	PPP1R15A
1.31939e-85	0.434613	0.88	0.613	2.57716e-81	9	GADD45A
6.88502e-125	0.424451	1	0.998	1.34485e-120	9	COX1
1.05459e-109	0.420927	0.577	0.26	2.05992e-105	9	CA1
1.85495e-44	0.393459	0.994	0.962	3.62328e-40	9	RBP4
2.01449e-74	0.388641	0.97	0.799	3.9349e-70	9	MT2A
2.09477e-83	0.37264	0.233	0.07	4.09171e-79	9	AREG
1.60992e-81	0.367801	0.832	0.512	3.14466e-77	9	IER2
8.92125e-69	0.363572	0.996	0.841	1.74259e-64	9	HSD17B13
2.46163e-62	0.362543	0.898	0.682	4.8083e-58	9	EPAS1
4.84239e-71	0.362139	0.343	0.142	9.45864e-67	9	TCIM
2.26767e-71	0.359512	0.988	0.821	4.42944e-67	9	CKMT1A
3.83087e-124	0.359347	0.328	0.098	7.48284e-120	9	POSTN
9.77321e-67	0.356697	0.653	0.386	1.909e-62	9	CCNL1
1.89237e-95	0.353713	0.451	0.184	3.69636e-91	9	MAFF
2.98872e-57	0.352028	0.693	0.44	5.83787e-53	9	RND3
3.01918e-57	0.351375	0.826	0.6	5.89737e-53	9	TOB1
3.32591e-86	0.347222	0.47	0.205	6.49651e-82	9	TRIB1
1.05176e-61	0.332293	0.997	0.98	2.05441e-57	9	ACTG1
4.85797e-74	0.317845	0.357	0.146	9.48908e-70	9	ZFAND2A
7.98295e-92	0.316378	1	0.983	1.55931e-87	9	ENSBTAG00000036116
1.56677e-56	0.314262	0.875	0.624	3.06038e-52	9	BDH1
1.2925e-62	0.310836	0.998	0.977	2.52464e-58	9	CMBL
2.11117e-39	0.30827	0.685	0.475	4.12374e-35	9	HES1
9.55612e-57	0.308046	0.623	0.367	1.8666e-52	9	RAP2B
7.89348e-45	0.304909	0.713	0.518	1.54183e-40	9	NFKBIA
1.85283e-56	0.300448	0.784	0.54	3.61913e-52	9	MCL1
1.26852e-49	0.29895	0.999	0.981	2.47781e-45	9	GPX1
1.29574e-86	0.29233	0.983	0.746	2.53096e-82	9	JUNB
1.2635e-89	0.289031	1	0.997	2.46799e-85	9	CHCHD10
7.5825e-61	0.287151	0.997	0.94	1.48109e-56	9	ACADS
1.63319e-54	0.28629	0.979	0.8	3.19011e-50	9	MGST1
6.66671e-54	0.285747	0.996	0.944	1.30221e-49	9	ECHS1
4.87271e-55	0.284136	1	0.968	9.51786e-51	9	HADH
7.62101e-48	0.282524	0.982	0.886	1.48861e-43	9	SDHD
3.94429e-62	0.266882	1	0.958	7.70439e-58	9	BSG
2.69416e-30	0.266004	0.745	0.567	5.26251e-26	9	HSPA5
6.95854e-25	0.265947	0.402	0.255	1.35921e-20	9	HSPH1
6.75338e-41	0.263181	0.71	0.474	1.31914e-36	9	C10orf99
9.82573e-33	0.262085	0.735	0.553	1.91926e-28	9	NUDT4
9.59776e-50	0.261054	0.564	0.329	1.87473e-45	9	CBR3
5.26982e-49	0.26101	0.383	0.197	1.02935e-44	9	BAG3
2.72461e-66	0.259145	0.995	0.817	5.32197e-62	9	TST
8.34704e-51	0.259134	0.976	0.805	1.63043e-46	9	SLC16A1
3.61522e-37	0.258373	0.99	0.942	7.0616e-33	9	DHRS7
1.40111e-55	0.257546	1	0.987	2.7368e-51	9	ATP1B3
5.62616e-30	0.254138	0.801	0.595	1.09896e-25	9	IGFBP5
3.57014e-57	0.252051	0.308	0.128	6.97355e-53	9	RND1
4.46629e-50	0.250817	0.565	0.33	8.724e-46	9	TIPARP
0	2.87133	0.93	0.243	0	10	GSTA1
0	1.97906	0.989	0.625	0	10	KRT6A
0	1.78851	0.952	0.4	0	10	MT1E.1
0	1.76672	0.967	0.454	0	10	S100A8
0	1.73355	1	0.904	0	10	FABP5
1.93562e-286	1.66539	0.902	0.413	3.78086e-282	10	COX8B
0	1.66178	1	0.955	0	10	S100A12
0	1.63183	0.951	0.318	0	10	BREH1
0	1.62617	1	0.983	0	10	ENSBTAG00000036116
0	1.62209	0.999	0.944	0	10	PRDX6
0	1.5658	0.987	0.452	0	10	FGFBP1
2.95839e-282	1.54796	0.991	0.8	5.77862e-278	10	MT2A
0	1.47593	1	0.819	0	10	TST
0	1.47449	0.999	0.672	0	10	ENSBTAG00000040393
0	1.4569	1	0.955	0	10	MGST3
5.00162e-158	1.42027	0.401	0.11	9.76966e-154	10	FABP4
0	1.35521	0.581	0.079	0	10	GJA1
0	1.33841	0.903	0.376	0	10	SULT1A1
3.25949e-219	1.28132	0.999	0.975	6.36676e-215	10	KRT17
0	1.2506	0.917	0.388	0	10	MT1E
0	1.20294	0.986	0.589	0	10	CYCS
9.61574e-307	1.15963	0.999	0.959	1.87824e-302	10	BSG
0	1.1486	0.997	0.801	0	10	MGST1
0	1.12867	0.902	0.268	0	10	SLC14A1
0	1.10757	0.999	0.892	0	10	COX7A2
0	1.0838	0.996	0.804	0	10	FAM162A
1.25396e-166	1.07406	0.337	0.077	2.44937e-162	10	BPIFA2C
1.07461e-280	1.06488	0.986	0.656	2.09904e-276	10	GLRX
1.45739e-252	1.05889	0.979	0.631	2.84671e-248	10	SFN
4.93436e-301	1.05868	1	0.842	9.63828e-297	10	HSD17B13
4.76003e-305	1.05506	0.999	0.917	9.29776e-301	10	PRDX5
0	1.04397	1	0.997	0	10	S100A2
9.73535e-242	1.03329	0.986	0.631	1.90161e-237	10	ENSBTAG00000051812
6.11511e-234	0.985722	1	0.91	1.19446e-229	10	ENSBTAG00000037509
0	0.977862	0.886	0.316	0	10	CBR3
7.77422e-260	0.97568	0.981	0.641	1.51854e-255	10	SNRNP25
2.62261e-85	0.956537	0.687	0.382	5.12274e-81	10	CLDN4
1.42032e-219	0.948471	0.927	0.524	2.77431e-215	10	GSTO1
1.9689e-285	0.903163	0.998	0.908	3.84586e-281	10	ETHE1
4.30984e-259	0.903101	0.998	0.822	8.4184e-255	10	CKMT1A
4.23481e-116	0.901095	0.648	0.306	8.27186e-112	10	CRYAB
0	0.877037	0.436	0.062	0	10	WFDC18
1.53967e-299	0.876707	1	0.965	3.00743e-295	10	COX6A1
1.07458e-151	0.874458	0.623	0.261	2.09898e-147	10	CA1
2.06038e-286	0.867353	0.999	0.941	4.02454e-282	10	ACADS
4.22911e-94	0.854913	0.631	0.315	8.26071e-90	10	TM4SF1
4.91542e-257	0.849692	1	0.974	9.60129e-253	10	TMSB4X
2.76922e-216	0.835937	0.996	0.871	5.40911e-212	10	CYC1
0	0.829943	0.78	0.228	0	10	TMEM79
1.62375e-217	0.825653	1	0.909	3.17166e-213	10	HMGCS2
5.2619e-257	0.821401	0.832	0.333	1.02781e-252	10	LYPD3
5.35384e-244	0.812098	1	0.908	1.04577e-239	10	LDHA
3.89993e-256	0.797673	0.76	0.265	7.61773e-252	10	C18H19orf33
4.9485e-173	0.78179	0.989	0.806	9.66591e-169	10	SLC16A1
6.86145e-178	0.781265	0.904	0.522	1.34025e-173	10	AHCYL2
1.66595e-220	0.770656	0.81	0.336	3.25411e-216	10	LGALS4
2.56211e-185	0.768673	0.988	0.739	5.00456e-181	10	ATP5MC1
1.83951e-186	0.763147	0.975	0.702	3.59311e-182	10	JUP
5.27383e-210	0.76099	0.998	0.872	1.03014e-205	10	UQCR11
1.59762e-257	0.750623	0.999	0.943	3.12062e-253	10	UQCR10
7.82647e-298	0.749318	0.781	0.25	1.52875e-293	10	SCGB1C1
2.29545e-291	0.743937	0.31	0.039	4.48371e-287	10	KRT6B
5.03042e-180	0.743425	0.97	0.642	9.82592e-176	10	MAOA
8.64377e-248	0.737819	1	0.957	1.68839e-243	10	ENSBTAG00000039555
3.35102e-223	0.73167	1	0.936	6.54555e-219	10	ATP5F1B
4.08436e-199	0.727628	0.992	0.787	7.97797e-195	10	NDUFB7
0	0.725808	0.505	0.089	0	10	CSTB
4.05917e-195	0.723015	0.997	0.846	7.92877e-191	10	UQCRQ
3.29829e-207	0.715563	0.999	0.93	6.44255e-203	10	ATP5MF
7.15496e-216	0.712271	1	0.977	1.39758e-211	10	CMBL
9.71929e-223	0.709835	0.997	0.928	1.89847e-218	10	MGC148714
3.46739e-158	0.707067	1	0.995	6.77285e-154	10	S100A4
4.60398e-183	0.700799	0.973	0.707	8.99295e-179	10	NDUFS6
1.16143e-188	0.698804	0.985	0.776	2.26862e-184	10	COX14
1.32887e-182	0.69577	0.996	0.8	2.59567e-178	10	UQCRB
1.69756e-122	0.687896	0.937	0.638	3.31585e-118	10	CYP26A1
9.56551e-159	0.670947	0.954	0.623	1.86843e-154	10	BDH1
8.57092e-210	0.66933	0.839	0.353	1.67416e-205	10	PRXL2A
2.61152e-238	0.66841	0.43	0.09	5.10108e-234	10	ENSBTAG00000039643
4.61955e-126	0.660956	0.997	0.961	9.02336e-122	10	GSTP1.1
1.94573e-172	0.660488	0.988	0.816	3.80059e-168	10	ENSBTAG00000047265
4.07437e-218	0.66024	0.999	0.981	7.95846e-214	10	COX5B
2.3213e-158	0.657207	0.99	0.768	4.5342e-154	10	NDUFV1
3.33478e-157	0.65135	1	0.955	6.51382e-153	10	ATP5MC3
3.61699e-157	0.65081	0.986	0.761	7.06506e-153	10	COX7B
1.08266e-186	0.650307	0.849	0.39	2.11476e-182	10	PMVK
2.12281e-169	0.647785	0.994	0.911	4.14649e-165	10	COX5A
2.70403e-150	0.643732	0.989	0.786	5.28178e-146	10	ACSF2
4.61422e-165	0.641561	0.997	0.934	9.01295e-161	10	ATP5F1E
6.27437e-184	0.638256	0.999	0.95	1.22557e-179	10	ATP5IF1
1.69647e-156	0.637675	0.983	0.733	3.31371e-152	10	ATP5MD
3.1118e-147	0.636368	0.982	0.724	6.07828e-143	10	MCRIP2
1.97423e-147	0.621007	0.976	0.733	3.85626e-143	10	IMPA2
1.35832e-103	0.619637	0.918	0.658	2.65321e-99	10	GSTM1.1
3.83952e-180	0.619488	0.999	0.901	7.49973e-176	10	COX6B1
2.29013e-132	0.618006	0.993	0.856	4.4733e-128	10	TXN
7.59224e-182	0.617083	0.81	0.357	1.48299e-177	10	IDI1
2.52205e-158	0.612371	0.993	0.894	4.92632e-154	10	VSIG10L
1.55609e-143	0.599939	0.999	0.945	3.03951e-139	10	CD9
4.00887e-155	0.598074	1	0.933	7.83053e-151	10	ATP5ME
3.17543e-153	0.590069	0.992	0.855	6.20257e-149	10	NDUFS8
5.77773e-140	0.58598	0.986	0.805	1.12856e-135	10	COA3
1.89173e-92	0.583335	0.972	0.771	3.69512e-88	10	ENSBTAG00000039722
6.28181e-133	0.582926	1	0.988	1.22703e-128	10	ENSBTAG00000054234
2.66418e-131	0.577391	0.966	0.679	5.20395e-127	10	CLCA2
1.2752e-121	0.570045	0.925	0.603	2.49084e-117	10	MDH1
4.03467e-121	0.564802	0.996	0.928	7.88092e-117	10	ALDOA
1.7005e-126	0.564791	0.998	0.908	3.32158e-122	10	MDH2
1.18828e-136	0.560848	0.996	0.857	2.32107e-132	10	ATP5PF
1.31478e-119	0.560358	1	0.975	2.56815e-115	10	ANXA1
1.98814e-117	0.557638	0.994	0.87	3.88344e-113	10	HSPA8
1.26711e-122	0.555109	0.977	0.772	2.47505e-118	10	ECM1
1.12317e-138	0.550916	0.639	0.259	2.19388e-134	10	CKB
5.42004e-129	0.549251	0.991	0.789	1.0587e-124	10	NDUFA11
9.48045e-106	0.546288	0.97	0.707	1.85182e-101	10	TPI1
9.92463e-126	0.545875	0.989	0.81	1.93858e-121	10	NDUFB3
7.80762e-117	0.543243	0.961	0.688	1.52506e-112	10	ENSBTAG00000038330
1.19035e-116	0.542301	0.952	0.679	2.32511e-112	10	AGPAT2
7.99761e-102	0.541828	0.959	0.633	1.56217e-97	10	SERPINB10
6.11508e-155	0.540467	0.999	0.987	1.19446e-150	10	ATP1B3
1.53378e-125	0.534859	0.861	0.484	2.99593e-121	10	NDUFA4
2.35125e-120	0.532463	0.898	0.567	4.5927e-116	10	H2AFJ
2.98675e-93	0.531543	1	0.977	5.83401e-89	10	DAPL1
1.65604e-115	0.530802	0.464	0.163	3.23474e-111	10	S100A9
8.55088e-143	0.530779	0.998	0.931	1.67024e-138	10	HSPE1
7.24911e-109	0.529039	0.957	0.718	1.41597e-104	10	MRPL12
1.30587e-104	0.525295	0.954	0.72	2.55076e-100	10	PSAP
1.01041e-122	0.524349	0.893	0.556	1.97363e-118	10	MRPL41
4.76448e-113	0.522505	0.997	0.898	9.30647e-109	10	CSTB.1
6.77402e-113	0.521016	1	0.957	1.32317e-108	10	S100A10
1.14518e-113	0.52012	0.851	0.47	2.23688e-109	10	C10orf99
2.46641e-111	0.513833	0.987	0.836	4.81765e-107	10	UQCRFS1
2.43518e-134	0.513309	1	0.936	4.75664e-130	10	UQCRC1
4.47812e-112	0.511967	0.944	0.641	8.74711e-108	10	POLR2L
5.22251e-104	0.50467	0.992	0.913	1.02011e-99	10	CHCHD2
3.64296e-97	0.503283	0.988	0.836	7.11579e-93	10	NME2
1.4392e-117	0.501297	0.993	0.865	2.81118e-113	10	COX8A
3.2166e-110	0.49751	0.971	0.749	6.28299e-106	10	COPS9
4.094e-101	0.493389	0.926	0.606	7.9968e-97	10	DYNLL1
4.08513e-113	0.493081	0.981	0.785	7.97948e-109	10	NDUFB8
0	0.492771	0.443	0.034	0	10	ZNF750
2.11247e-103	0.491455	0.927	0.627	4.12629e-99	10	TWF2
1.77822e-94	0.488816	0.901	0.592	3.4734e-90	10	ATP1A1
8.48129e-116	0.487252	0.861	0.497	1.65665e-111	10	ESRRA
9.50367e-38	0.485568	0.997	0.995	1.85635e-33	10	KRT14
9.47722e-175	0.48008	0.672	0.248	1.85118e-170	10	ZMIZ2
1.11535e-98	0.479252	0.981	0.771	2.17861e-94	10	CTSD
3.91611e-98	0.478422	0.985	0.789	7.64933e-94	10	PITX1
1.04959e-109	0.478413	1	0.994	2.05017e-105	10	CYTB
1.10916e-101	0.477655	0.982	0.86	2.16653e-97	10	NDUFS7
2.0951e-87	0.476567	0.973	0.768	4.09236e-83	10	EIF5A
1.33702e-184	0.470231	1	0.997	2.61161e-180	10	CHCHD10
1.05003e-104	0.467935	0.997	0.923	2.05103e-100	10	ATP5MPL
2.04688e-137	0.462373	0.564	0.21	3.99817e-133	10	AQP5
6.8211e-89	0.461432	0.937	0.652	1.33236e-84	10	PHB
1.61998e-45	0.460024	0.788	0.566	3.1643e-41	10	AQP3
2.36912e-79	0.455219	0.971	0.779	4.62761e-75	10	PNP
6.47326e-99	0.454157	0.989	0.842	1.26442e-94	10	NDUFA7
1.62066e-123	0.453398	1	0.96	3.16563e-119	10	ATP5F1A
1.04702e-98	0.452403	0.991	0.889	2.04515e-94	10	TAGLN2
9.13541e-97	0.452296	0.853	0.511	1.78442e-92	10	TMEM160
4.34278e-88	0.451363	0.978	0.831	8.48275e-84	10	EIF6
1.12611e-91	0.451173	0.935	0.645	2.19963e-87	10	ANAPC11
2.0568e-93	0.449731	0.976	0.826	4.01755e-89	10	NDUFAB1
1.296e-92	0.447908	0.985	0.862	2.53147e-88	10	HMGCL
1.36684e-90	0.444915	0.954	0.694	2.66985e-86	10	LAD1
1.91881e-91	0.444038	0.849	0.504	3.74801e-87	10	ABHD11
5.34012e-91	0.443614	0.901	0.612	1.04309e-86	10	NDUFC1
6.07974e-99	0.443597	0.891	0.537	1.18756e-94	10	MTCH2
2.81094e-88	0.442541	0.909	0.634	5.49061e-84	10	CD82
0	0.439376	0.515	0.085	0	10	BST1
2.35474e-86	0.438693	0.872	0.536	4.59951e-82	10	ACOT2
8.15621e-89	0.436265	0.971	0.776	1.59315e-84	10	SDHA
1.31108e-95	0.436191	0.821	0.453	2.56092e-91	10	GLRX5
6.74156e-94	0.43436	0.807	0.468	1.31683e-89	10	PAQR6
0	0.43101	0.382	0.056	0	10	ATP6V1B1
7.44669e-148	0.42466	0.554	0.191	1.45456e-143	10	KCNK7
2.20199e-92	0.422648	0.828	0.477	4.30114e-88	10	AKAP1
9.15566e-83	0.419146	0.877	0.541	1.78838e-78	10	REXO2
7.03307e-81	0.417298	0.964	0.76	1.37377e-76	10	ETFA
3.95905e-84	0.415091	0.996	0.9	7.73321e-80	10	NDUFS2
4.4738e-83	0.414898	0.981	0.819	8.73868e-79	10	CISD1
2.10012e-80	0.413963	0.967	0.77	4.10217e-76	10	NDUFAF3
4.11001e-75	0.413526	0.895	0.627	8.02809e-71	10	ACADVL
3.89316e-83	0.410554	0.996	0.928	7.60451e-79	10	SQOR
6.3495e-74	0.40765	0.884	0.572	1.24025e-69	10	SLC25A5
1.77241e-142	0.406359	0.538	0.189	3.46205e-138	10	PKP1
1.43665e-68	0.406343	0.902	0.632	2.8062e-64	10	SYNGR2
8.14277e-80	0.403021	0.854	0.539	1.59053e-75	10	ALAS1
1.06781e-77	0.402165	0.997	0.934	2.08575e-73	10	ENSBTAG00000050377
5.20057e-72	0.402044	0.915	0.632	1.01583e-67	10	NDUFA2
8.25485e-83	0.40135	0.888	0.567	1.61242e-78	10	APEH
3.12819e-74	0.401347	1	0.998	6.11029e-70	10	COX1
9.5115e-86	0.400408	0.867	0.532	1.85788e-81	10	NDUFB1
7.5591e-95	0.40025	0.997	0.946	1.47652e-90	10	ATP5MG
3.12683e-124	0.396309	0.709	0.313	6.10764e-120	10	MAL2
4.94634e-79	0.396155	0.994	0.879	9.66169e-75	10	ATP5PB
7.37958e-75	0.395566	1	0.995	1.44145e-70	10	FTH1
8.46007e-49	0.395066	0.76	0.497	1.65251e-44	10	S100A14
7.8933e-71	0.394481	0.958	0.743	1.5418e-66	10	CLTB
3.31149e-148	0.394228	0.477	0.145	6.46833e-144	10	ENSBTAG00000050611
0	0.393617	0.325	0.034	0	10	LY6G6E
2.33757e-83	0.393445	0.811	0.48	4.56597e-79	10	CISD3
1.80599e-72	0.392226	0.994	0.916	3.52764e-68	10	HSPD1
3.10431e-71	0.391662	0.87	0.557	6.06366e-67	10	S100A16
4.66424e-88	0.391572	0.994	0.931	9.11067e-84	10	PPIA
9.2579e-67	0.390722	0.997	0.91	1.80835e-62	10	ENSBTAG00000039289
1.5529e-73	0.390437	0.988	0.84	3.03328e-69	10	NDUFB9
2.20755e-68	0.389047	0.964	0.786	4.31201e-64	10	NDUFA1
5.36698e-68	0.388443	0.947	0.764	1.04833e-63	10	PCBD2
1.21389e-104	0.386263	0.666	0.303	2.37108e-100	10	COMTD1
4.45179e-123	0.383372	0.625	0.258	8.69569e-119	10	CRYL1
6.70563e-77	0.382768	0.987	0.904	1.30981e-72	10	ATP5PO
3.51101e-99	0.382511	0.729	0.361	6.85805e-95	10	TIMM8B
5.64061e-90	0.38084	0.708	0.369	1.10178e-85	10	MCEE
8.44945e-60	0.38077	0.934	0.721	1.65043e-55	10	NDUFA13
1.7914e-79	0.38055	0.812	0.475	3.49915e-75	10	BPNT1
2.35081e-66	0.378471	0.998	0.95	4.59183e-62	10	DBI
1.00963e-69	0.377796	0.956	0.764	1.97211e-65	10	SMIM20
2.26279e-93	0.374702	0.713	0.362	4.41991e-89	10	EMP2
1.95386e-140	0.374604	0.269	0.056	3.81648e-136	10	MT3
5.45374e-87	0.373384	0.722	0.376	1.06528e-82	10	MTHFD1
1.8319e-68	0.372473	0.987	0.856	3.57824e-64	10	CFL1
8.59754e-71	0.372157	0.845	0.546	1.67936e-66	10	NT5E
9.46617e-37	0.371267	0.678	0.453	1.84903e-32	10	GSTM3
3.4181e-63	0.370703	0.955	0.736	6.67658e-59	10	HMOX2
2.79705e-115	0.370652	0.653	0.28	5.46348e-111	10	IMPDH1
2.45833e-65	0.369747	0.852	0.559	4.80185e-61	10	SURF1
4.42008e-72	0.369686	0.996	0.927	8.63375e-68	10	SLC25A3
7.0867e-81	0.369047	0.832	0.483	1.38424e-76	10	SLC25A39
6.02147e-73	0.368691	0.845	0.525	1.17617e-68	10	MRPL34
7.27318e-59	0.367887	0.958	0.767	1.42067e-54	10	KLF5
3.64235e-63	0.367288	0.869	0.574	7.11459e-59	10	CD151
6.96405e-56	0.366473	1	0.995	1.36029e-51	10	COX2
9.06892e-69	0.36601	0.997	0.896	1.77143e-64	10	VDAC1
1.99834e-51	0.3645	0.939	0.729	3.90336e-47	10	GSR
6.49606e-91	0.363366	0.728	0.371	1.26888e-86	10	DHRS11
7.47492e-72	0.362973	0.823	0.503	1.46008e-67	10	MRPL54
8.52751e-82	0.362834	0.757	0.413	1.66568e-77	10	OGDH
3.70896e-62	0.361897	0.908	0.632	7.24471e-58	10	GPI
1.56737e-69	0.361832	0.804	0.489	3.06154e-65	10	PPA1
2.55381e-63	0.361704	0.947	0.736	4.98836e-59	10	COPE
1.27426e-94	0.361181	0.741	0.377	2.48902e-90	10	PCCA
3.23932e-72	0.360539	0.761	0.45	6.32736e-68	10	MPZL2
1.77697e-55	0.360368	0.924	0.683	3.47095e-51	10	EPAS1
7.09915e-65	0.36005	0.886	0.593	1.38668e-60	10	PFDN6
3.29185e-59	0.35912	0.988	0.903	6.42997e-55	10	PRDX2
3.4116e-55	0.357441	0.931	0.713	6.66387e-51	10	GSTM1
6.03013e-168	0.357296	0.503	0.148	1.17786e-163	10	SLC25A34
1.60798e-75	0.356724	0.997	0.936	3.14086e-71	10	ACAA2
2.96234e-64	0.355761	0.899	0.603	5.78634e-60	10	NDUFA6
8.46188e-64	0.355472	0.958	0.754	1.65286e-59	10	IDH3B
6.22158e-62	0.354378	0.983	0.868	1.21526e-57	10	HINT1
1.2214e-89	0.353879	1	0.995	2.38577e-85	10	PERP
8.72076e-39	0.353191	0.922	0.672	1.70343e-34	10	CRIP1
5.65884e-57	0.35297	0.912	0.669	1.10534e-52	10	NDUFA9
4.60819e-162	0.351509	0.425	0.113	9.00119e-158	10	NTRK2
1.50051e-58	0.351278	0.882	0.609	2.93095e-54	10	MYLIP
6.37753e-56	0.351191	0.92	0.704	1.24572e-51	10	APRT
1.57445e-64	0.350735	0.495	0.232	3.07536e-60	10	FDPS
7.60651e-80	0.35033	0.681	0.36	1.48578e-75	10	TSTD1
2.36668e-59	0.350282	0.909	0.644	4.62283e-55	10	NDUFB4
1.03229e-66	0.350194	0.992	0.935	2.01638e-62	10	ATP5F1C
3.28764e-60	0.349244	0.899	0.667	6.42175e-56	10	TAF10
5.13198e-124	0.348997	0.528	0.193	1.00243e-119	10	UGDH
4.6727e-41	0.348745	0.954	0.794	9.12719e-37	10	ALDH1A1
2.50257e-56	0.347507	0.743	0.475	4.88827e-52	10	ANK3
1.02135e-72	0.343829	1	0.948	1.99501e-68	10	ANXA8L1
1.27203e-77	0.343249	0.642	0.318	2.48465e-73	10	CCND1
1.07988e-116	0.340845	0.467	0.163	2.10932e-112	10	RAB25
1.48788e-52	0.340541	0.955	0.782	2.90628e-48	10	NDUFA3
8.43118e-132	0.339318	0.541	0.191	1.64686e-127	10	SLC35A3
8.11917e-129	0.336862	0.577	0.214	1.58592e-124	10	FAHD1
5.14554e-51	0.336828	0.93	0.706	1.00508e-46	10	UQCRC2
2.68329e-172	0.336139	0.456	0.122	5.24127e-168	10	HES2
5.7185e-37	0.335588	0.933	0.726	1.11699e-32	10	DSP
4.53572e-49	0.334716	0.905	0.664	8.85963e-45	10	PRELID1
7.37504e-72	0.333887	0.731	0.403	1.44057e-67	10	MTX1
6.08794e-56	0.333742	0.903	0.642	1.18916e-51	10	LAMTOR2
3.10203e-60	0.332964	0.996	0.944	6.05919e-56	10	ECHS1
1.21488e-30	0.331982	0.983	0.94	2.37302e-26	10	HSPA1A
3.20763e-55	0.331539	0.876	0.613	6.26547e-51	10	MRPL21
5.43048e-53	0.32966	0.886	0.642	1.06074e-48	10	OAZ1
3.14224e-68	0.329377	0.773	0.442	6.13773e-64	10	CIAO2B
2.65106e-61	0.329197	0.789	0.496	5.17831e-57	10	TXNDC5
2.71828e-53	0.328963	0.959	0.787	5.30962e-49	10	TUFM
2.1931e-78	0.328116	0.764	0.417	4.28378e-74	10	NDUFS1
5.95516e-64	0.326442	0.791	0.47	1.16322e-59	10	IARS2
1.08264e-52	0.325524	0.937	0.722	2.11472e-48	10	CDC34
1.15947e-60	0.324285	0.752	0.448	2.2648e-56	10	ATG4D
2.5737e-61	0.319573	0.789	0.467	5.0272e-57	10	PNKD
9.87207e-52	0.319327	0.852	0.573	1.92831e-47	10	DYNC1H1
3.63372e-74	0.317659	0.701	0.369	7.09775e-70	10	MAPK6
1.78041e-69	0.316587	0.748	0.422	3.47767e-65	10	GLYCTK
4.89055e-204	0.315722	0.257	0.037	9.55272e-200	10	RBP2
3.60132e-53	0.315296	0.822	0.545	7.03445e-49	10	GSN
5.07028e-50	0.315004	0.959	0.797	9.90377e-46	10	TXN2
3.08913e-56	0.314172	0.91	0.661	6.034e-52	10	ATP6V1F
5.36243e-129	0.314004	0.404	0.12	1.04744e-124	10	CYP51A1
3.78404e-151	0.31392	0.401	0.108	7.39136e-147	10	GFRA2
4.70805e-55	0.31383	0.825	0.536	9.19623e-51	10	ACO2
3.38573e-62	0.313234	0.791	0.488	6.61335e-58	10	CTNNBIP1
1.37232e-50	0.312456	0.336	0.149	2.68056e-46	10	ZFAND2A
2.29741e-77	0.310971	0.669	0.338	4.48753e-73	10	HAGH
1.90176e-56	0.310692	0.417	0.195	3.71471e-52	10	MSMO1
4.87323e-53	0.310235	0.752	0.47	9.51887e-49	10	PDK3
1.03676e-85	0.309851	0.392	0.144	2.0251e-81	10	HMGCS1
6.11401e-150	0.309626	0.362	0.091	1.19425e-145	10	URAD
2.8955e-40	0.309501	0.999	0.98	5.65579e-36	10	ACTG1
1.84638e-68	0.309427	0.748	0.429	3.60654e-64	10	PRELID3B
1.47507e-62	0.309182	0.758	0.438	2.88126e-58	10	SLC1A5
6.80766e-48	0.306255	0.987	0.9	1.32974e-43	10	SUCLG1
4.56728e-49	0.306142	0.945	0.761	8.92127e-45	10	MICOS13
4.73254e-81	0.306108	0.662	0.322	9.24408e-77	10	UCHL3
6.81984e-64	0.305235	0.773	0.447	1.33212e-59	10	FIBP
3.61919e-57	0.30508	0.873	0.555	7.06937e-53	10	NT5C
1.80818e-44	0.304812	0.541	0.301	3.53191e-40	10	TUBA4A
2.7542e-93	0.304748	0.587	0.253	5.37977e-89	10	ABCB6
1.70767e-50	0.304489	0.983	0.847	3.3356e-46	10	IDH1
5.43445e-55	0.301105	0.767	0.471	1.06151e-50	10	NDUFA5
3.81259e-65	0.30085	0.706	0.393	7.44713e-61	10	PTGES2
7.4599e-130	0.300028	0.432	0.134	1.45714e-125	10	EPHA1
2.2935e-160	0.297564	0.428	0.113	4.4799e-156	10	ENTPD5
1.21017e-56	0.297355	0.722	0.417	2.36383e-52	10	CSKMT
2.94601e-50	0.295891	0.819	0.526	5.75445e-46	10	NAT1
3.83706e-42	0.294769	0.946	0.795	7.49493e-38	10	TPMT
1.94358e-72	0.294337	0.704	0.365	3.79639e-68	10	TOMM40
7.12025e-44	0.293622	0.993	0.951	1.3908e-39	10	BLVRB
1.78518e-42	0.293397	0.948	0.783	3.48698e-38	10	NDUFA10
2.8246e-42	0.293147	0.919	0.721	5.5173e-38	10	PGAM1
2.43931e-47	0.293035	0.954	0.732	4.7647e-43	10	ACAT1
6.67359e-106	0.292159	0.53	0.205	1.30355e-101	10	OSBPL5
1.13472e-46	0.29172	0.929	0.712	2.21645e-42	10	CBR4
3.12357e-69	0.290556	0.996	0.977	6.10128e-65	10	ATP5PD
2.3088e-69	0.289494	0.688	0.354	4.50978e-65	10	PEX11G
6.86411e-57	0.289133	0.813	0.501	1.34077e-52	10	MRPS17
2.6267e-41	0.285738	0.938	0.762	5.13073e-37	10	NDUFA8
5.70574e-40	0.284815	0.872	0.62	1.1145e-35	10	PPP1CB
1.71884e-265	0.283897	0.352	0.054	3.35741e-261	10	SMIM5
3.04857e-43	0.28338	0.975	0.863	5.95477e-39	10	SMDT1
5.47934e-70	0.283358	0.641	0.323	1.07028e-65	10	MAPK13
6.54489e-43	0.282841	0.99	0.912	1.27841e-38	10	RABAC1
7.45723e-44	0.282771	0.994	0.901	1.45662e-39	10	PFN1
4.65339e-66	0.280347	0.714	0.386	9.08947e-62	10	GTF2H5
4.05709e-39	0.280319	1	0.982	7.9247e-35	10	GPX1
3.91308e-44	0.27873	0.983	0.895	7.64341e-40	10	SDHB
9.1231e-63	0.278355	0.693	0.379	1.78201e-58	10	ATOX1
3.57838e-60	0.277089	1	0.998	6.98965e-56	10	COX3
3.99929e-49	0.277025	0.483	0.252	7.81181e-45	10	HSPH1
8.57482e-54	0.276689	1	0.978	1.67492e-49	10	ATP5F1D
2.11408e-34	0.276367	0.927	0.756	4.12943e-30	10	ME1
1.43363e-58	0.273224	0.724	0.412	2.8003e-54	10	COX17
4.5707e-60	0.273011	0.683	0.367	8.92794e-56	10	IQGAP2
3.35274e-40	0.271866	0.917	0.682	6.54891e-36	10	MLF2
3.70717e-37	0.270934	0.919	0.721	7.24121e-33	10	HINT2
1.17519e-38	0.268717	0.885	0.661	2.29549e-34	10	ADK
1.52621e-39	0.268653	0.924	0.74	2.98115e-35	10	ROMO1
5.86499e-76	0.265661	0.6	0.28	1.14561e-71	10	NDUFB2
5.46179e-39	0.265581	0.861	0.627	1.06685e-34	10	PGK1
2.51437e-39	0.265379	0.196	0.074	4.91133e-35	10	AREG
4.45819e-37	0.264995	0.833	0.601	8.70819e-33	10	ETFDH
4.39614e-45	0.263411	0.812	0.516	8.58697e-41	10	HRAS
4.38868e-39	0.262631	0.866	0.633	8.57241e-35	10	ANTKMT
2.78668e-10	0.260728	0.627	0.547	5.44322e-06	10	DUSP1
6.82796e-44	0.259944	0.998	0.955	1.33371e-39	10	CALM1
1.43172e-112	0.259765	0.337	0.096	2.79658e-108	10	SQLE
5.75428e-45	0.259228	0.798	0.53	1.12398e-40	10	ECHDC1
3.47278e-42	0.258401	0.656	0.386	6.78339e-38	10	CXCL14
1.22994e-37	0.258372	0.902	0.683	2.40244e-33	10	NET1
7.13166e-39	0.257923	0.852	0.59	1.39303e-34	10	POLR2E
7.76689e-55	0.257799	0.681	0.374	1.51711e-50	10	NME1
8.7075e-48	0.257359	0.773	0.477	1.70084e-43	10	ARHGDIA
1.87317e-40	0.256706	0.646	0.386	3.65887e-36	10	IL1RN
3.03188e-53	0.25657	0.73	0.417	5.92217e-49	10	IMMT
2.25386e-48	0.255738	0.746	0.448	4.40246e-44	10	RPS19BP1
4.92986e-70	0.255518	0.293	0.102	9.6295e-66	10	POSTN
2.8783e-75	0.255304	0.512	0.223	5.62219e-71	10	CDH1
1.14953e-82	0.254151	0.421	0.162	2.24537e-78	10	PCK2
1.77542e-48	0.254052	0.687	0.399	3.46793e-44	10	ACO1
1.07798e-40	0.253244	0.814	0.531	2.10563e-36	10	HNRNPAB
6.34893e-37	0.252079	0.907	0.678	1.24014e-32	10	PSMB5
6.65091e-37	0.251852	0.87	0.628	1.29912e-32	10	PPP1CA
6.64867e-45	0.250056	0.702	0.423	1.29869e-40	10	THAP4
0	2.91106	0.999	0.169	0	11	CENPF
0	2.7519	0.955	0.092	0	11	TOP2A
0	2.56404	0.988	0.179	0	11	CKS2
0	2.47702	0.885	0.072	0	11	UBE2C
0	2.42366	0.988	0.42	0	11	UBE2S
0	2.31877	0.967	0.622	0	11	ARL6IP1
0	2.23979	0.982	0.289	0	11	HMGB2
0	2.19768	0.971	0.102	0	11	PTTG1
0	2.17426	0.95	0.084	0	11	MKI67
0	1.93311	0.94	0.134	0	11	CKAP2
0	1.87952	0.944	0.077	0	11	TPX2
0	1.87046	0.959	0.157	0	11	KIF20B
0	1.83128	0.959	0.12	0	11	BIRC5
4.78686e-276	1.79765	0.966	0.603	9.35017e-272	11	TUBA1B
0	1.79759	0.939	0.055	0	11	CDC20
0	1.79663	0.894	0.203	0	11	SGO2
0	1.78089	0.76	0.077	0	11	KPNA2
1.91064e-257	1.71781	0.912	0.541	3.73206e-253	11	TUBB4B
0	1.67808	0.948	0.217	0	11	SMC4
0	1.67599	0.912	0.035	0	11	CCNB1
0	1.66697	0.909	0.089	0	11	CENPE
0	1.59716	0.921	0.087	0	11	CENPA
0	1.57235	0.893	0.087	0	11	PRC1
0	1.56848	0.969	0.268	0	11	STMN1
0	1.55058	0.883	0.037	0	11	ASPM
0	1.5261	0.909	0.092	0	11	NUF2
0	1.49321	0.992	0.785	0	11	CALM2
0	1.42687	0.946	0.383	0	11	KNSTRN
0	1.41759	0.91	0.139	0	11	SPC24
0	1.41165	0.885	0.049	0	11	CCNB2
0	1.40259	0.997	0.828	0	11	H2AFV
0	1.35748	0.827	0.05	0	11	ENSBTAG00000020100
8.22166e-295	1.35242	0.984	0.667	1.60594e-290	11	H2AFZ
0	1.33521	0.871	0.06	0	11	CDCA3
0	1.3244	0.891	0.184	0	11	JPT1
0	1.31921	0.999	0.941	0	11	HMGB1
0	1.29622	0.822	0.041	0	11	DLGAP5
1.52533e-130	1.28409	0.988	0.801	2.97943e-126	11	MT2A
0	1.27752	0.967	0.5	0	11	RAD21
1.40989e-272	1.24762	0.969	0.607	2.75394e-268	11	DYNLL1
0	1.17967	0.807	0.078	0	11	MIS18BP1
9.51373e-148	1.17792	0.832	0.409	1.85832e-143	11	MT1E.1
0	1.17544	0.845	0.069	0	11	KIF22
0	1.17008	0.802	0.051	0	11	BUB1B
0	1.15808	0.785	0.054	0	11	HMMR
0	1.13778	0.825	0.085	0	11	RACGAP1
5.7674e-282	1.12612	0.995	0.868	1.12655e-277	11	NUCKS1
0	1.12577	0.7	0.063	0	11	NUSAP1
0	1.11242	0.823	0.064	0	11	PBK
1.85657e-281	1.06919	0.902	0.359	3.62643e-277	11	TUBB
2.00442e-266	1.0465	0.932	0.479	3.91524e-262	11	CALM3
0	1.04162	0.84	0.155	0	11	SMC2
0	1.02959	0.745	0.059	0	11	KNL1
0	1.02942	0.754	0.055	0	11	ECT2
0	1.0272	0.716	0.038	0	11	AURKA
0	0.995608	0.761	0.176	0	11	TUBA1C
0	0.983603	0.717	0.057	0	11	ANLN
0	0.980227	0.716	0.05	0	11	TACC3
0	0.978039	0.742	0.035	0	11	KIF23
9.07576e-218	0.969726	0.917	0.482	1.77277e-213	11	HP1BP3
2.25264e-264	0.962745	0.908	0.385	4.40009e-260	11	UBALD2
1.27816e-224	0.961266	0.988	0.897	2.49664e-220	11	PTMS
1.73359e-215	0.943303	0.944	0.588	3.38622e-211	11	LMNA
8.56943e-210	0.938807	0.982	0.806	1.67387e-205	11	HNRNPA2B1
0	0.937076	0.793	0.178	0	11	REEP4
3.16949e-276	0.930187	1	0.998	6.19097e-272	11	PTMA.1
0	0.927068	0.765	0.111	0	11	NCAPG
0	0.898087	0.679	0.058	0	11	DIAPH3
0	0.888723	0.644	0.049	0	11	AURKB
0	0.885061	0.693	0.04	0	11	PLK1
0	0.884676	0.708	0.055	0	11	KIFC1
0	0.872219	0.694	0.05	0	11	GTSE1
9.18451e-182	0.868275	0.982	0.732	1.79401e-177	11	ACAT1
4.97246e-221	0.868139	0.943	0.503	9.7127e-217	11	HMG20B
6.42733e-136	0.862763	0.98	0.872	1.25545e-131	11	HSPA8
0	0.862052	0.675	0.049	0	11	BUB1
0	0.838257	0.641	0.038	0	11	KIF11
1.56575e-188	0.827817	0.997	0.957	3.05839e-184	11	S100A10
3.50768e-190	0.827451	0.999	0.956	6.85155e-186	11	CALM1
0	0.823512	0.735	0.13	0	11	CKAP5
0	0.817976	0.603	0.05	0	11	MXD3
2.06266e-174	0.816037	0.971	0.787	4.029e-170	11	RAN
0	0.812651	0.62	0.053	0	11	CDC25B
0	0.811177	0.622	0.03	0	11	CDKN3
0	0.802684	0.673	0.036	0	11	CCNA2
7.86934e-281	0.802059	0.777	0.238	1.53712e-276	11	BUB3
7.15892e-139	0.798699	0.933	0.622	1.39835e-134	11	HSP90B1
0	0.785363	0.647	0.047	0	11	KIF15
0	0.783734	0.607	0.057	0	11	FAM83D
7.61826e-132	0.775907	0.942	0.668	1.48808e-127	11	CLIC1
0	0.775476	0.579	0.014	0	11	TNFAIP8L1
0	0.766917	0.628	0.086	0	11	TRIM59
7.41272e-69	0.755632	1	0.983	1.44793e-64	11	ENSBTAG00000036116
0	0.751807	0.584	0.024	0	11	HJURP
2.98727e-174	0.739915	0.787	0.326	5.83504e-170	11	SMC1A
0	0.737416	0.565	0.036	0	11	CDK1
0	0.734968	0.602	0.025	0	11	TROAP
0	0.733252	0.697	0.092	0	11	PCLAF
2.6718e-139	0.73022	0.939	0.646	5.21883e-135	11	HDGF
6.22096e-118	0.724212	0.989	0.764	1.21514e-113	11	DUT
7.31589e-298	0.723365	0.683	0.165	1.42901e-293	11	GPSM2
0	0.712701	0.674	0.119	0	11	LMNB2
0	0.705086	0.587	0.034	0	11	CKAP2L
4.69223e-104	0.689549	0.98	0.89	9.16534e-100	11	ADIRF
2.24113e-74	0.689404	0.91	0.675	4.3776e-70	11	CRIP1
0	0.687801	0.568	0.021	0	11	KIF20A
0	0.68025	0.575	0.012	0	11	PIMREG
4.76446e-122	0.680146	0.912	0.606	9.30643e-118	11	MDH1
1.03544e-133	0.679431	0.974	0.791	2.02253e-129	11	PITX1
0	0.679342	0.614	0.107	0	11	ENSBTAG00000037775
5.66922e-236	0.677699	0.739	0.219	1.10737e-231	11	TYMS
0	0.670922	0.53	0.036	0	11	KIF4A
7.07345e-131	0.663448	0.996	0.978	1.38166e-126	11	ACTB
3.00112e-45	0.658176	0.921	0.728	5.8621e-41	11	DSP
2.06856e-155	0.65744	0.751	0.318	4.04051e-151	11	PMF1
5.32251e-138	0.657437	0.827	0.414	1.03965e-133	11	CBX3.1
3.79185e-206	0.651137	0.682	0.212	7.40663e-202	11	ANP32E
1.6131e-127	0.650453	0.946	0.71	3.15088e-123	11	FKBP2
2.42509e-82	0.648275	0.944	0.774	4.73693e-78	11	ENSBTAG00000039722
0	0.64081	0.542	0.037	0	11	CEP55
0	0.63944	0.648	0.112	0	11	CCDC34
0	0.638916	0.617	0.123	0	11	MPHOSPH9
0	0.632503	0.572	0.067	0	11	DBF4
6.45617e-107	0.630109	0.957	0.785	1.26108e-102	11	HMGN1
3.03869e-148	0.614872	0.841	0.386	5.93547e-144	11	RNASEH2A
1.99571e-207	0.613808	0.647	0.188	3.89822e-203	11	TMPO
2.43038e-142	0.613153	0.996	0.975	4.74727e-138	11	AK2
0	0.611984	0.526	0.03	0	11	CDCA8
0	0.61027	0.489	0.017	0	11	DEPDC1
0	0.608418	0.542	0.027	0	11	NDC80
2.66838e-109	0.608216	0.814	0.456	5.21214e-105	11	GLRX5
4.14827e-125	0.607524	0.845	0.45	8.10282e-121	11	YWHAH
1.66721e-90	0.603246	1	0.98	3.25656e-86	11	ACTG1
1.19907e-61	0.593836	0.879	0.663	2.34213e-57	11	GLRX
0	0.591875	0.507	0.025	0	11	CDCA2
2.18913e-125	0.589505	0.875	0.486	4.27603e-121	11	CENPS
2.71367e-94	0.585433	0.957	0.77	5.30062e-90	11	EIF5A
1.65767e-107	0.576261	0.974	0.842	3.23793e-103	11	DEK
1.66122e-101	0.575779	0.929	0.679	3.24486e-97	11	CD99
6.5945e-90	0.575016	0.83	0.537	1.2881e-85	11	PSMA5
3.52682e-100	0.574305	0.751	0.378	6.88895e-96	11	SFPQ
[truncated: 2,433 more rows]

## Sheet: Table S6
Supplementary Table S6. List of microbial proteins derived from the 30 key MAG sequence data.
Microbial_protein_ID	Annotated_domains	Domain description		MAGs
gene0165	PF07963	type II secretion system subunit G		MAG73
gene0227	PF02321	type I secretion outer membrane protein TolC family		MAG73
gene0227	PF02321	type I secretion outer membrane protein TolC family		MAG73
gene0266	PF07963	type II secretion system subunit G		MAG73
gene0489	PF00437	type II secretion system protein		MAG73
gene0781	PF07660	hypothetical protein		MAG73
gene0863	PF07719	type II secretion system		MAG73
gene0863	PF07719	type II secretion system		MAG73
gene0863	PF13414	type II secretion system		MAG73
gene0863	PF13414	type II secretion system		MAG73
gene0863	PF14559	type II secretion system		MAG73
gene0863	PF14559	type II secretion system		MAG73
gene0863	PF13181	type II secretion system		MAG73
gene0863	PF13181	type II secretion system		MAG73
gene0863	PF13181	type II secretion system		MAG73
gene0863	PF13432	type II secretion system		MAG73
gene0863	PF13432	type II secretion system		MAG73
gene0863	PF13432	type II secretion system		MAG73
gene0863	PF13424	type II secretion system		MAG73
gene0977	PF00482	type II secretion system subunit F		MAG73
gene0978	PF00482	type II secretion system subunit F		MAG73
gene0986	PF00263	rcpA subunit		MAG73
gene1043	PF13437	hypothetical protein		MAG73
gene1049	PF00482	TadB		MAG73
gene1050	PF00482	TadC subunit		MAG73
gene1052	PF13437	RND family efflux transporter MFP subunit		MAG73
gene1211	PF07719	type II secretion system		MAG73
gene1211	PF13181	type II secretion system		MAG73
gene1211	PF13181	type II secretion system		MAG73
gene1211	PF13432	type II secretion system		MAG73
gene1211	PF13432	type II secretion system		MAG73
gene1211	PF13174	type II secretion system		MAG73
gene1217	PF16576	hemolysin secretion protein D		MAG73
gene1217	PF13437	hemolysin secretion protein D		MAG73
gene1240	PF00437	twitching motility protein PilT		MAG73
gene0323	PF13437	hemolysin D		MAG110
gene0488	PF02469	secreted/surface protein with fasciclin-like repeats		MAG110
gene0675	PF13437	multidrug transporter		MAG110
gene0693	PF13437	RND transporter MFP subunit		MAG110
gene0882	PF13437	hypothetical protein		MAG110
gene1258	PF13533	hemolysin secretion protein D		MAG110
gene1258	PF13437	hemolysin secretion protein D		MAG110
gene1637	PF13437	hemolysin D		MAG110
gene2183	PF13437	HlyD family secretion protein		MAG110
gene0948	PF14349	cell surface protein SprA		MAG137
gene0948	PF14349	cell surface protein SprA		MAG137
gene1009	PF11751	membrane protein		MAG137
gene1144	PF13437	acr family acridine efflux pump AcrA		MAG137
gene1357	PF13437	hypothetical protein		MAG137
gene0898	PF13472	por secretion system C-terminal sorting domain-containing protein		MAG137
gene1490	PF13437	hemolysin secretion protein D		MAG137
gene1490	PF16576	hemolysin secretion protein D		MAG137
gene1490	PF13533	hemolysin secretion protein D		MAG137
gene0680	PF12275	type 1 secretion target domain-containing protein		MAG141
gene0941	PF13437	secretion protein		MAG141
gene0941	PF16576	secretion protein		MAG141
gene1710	PF13533	hemolysin secretion protein D		MAG141
gene1710	PF16576	hemolysin secretion protein D		MAG141
gene1710	PF13437	hemolysin secretion protein D		MAG141
gene1735	PF00544	pectate lyase related protein secreted		MAG141
gene1736	PF00544	pectate lyase related protein secreted		MAG141
gene1736	PF13287	pectate lyase related protein secreted		MAG141
gene1736	PF13290	pectate lyase related protein secreted		MAG141
gene0412	PF11751	membrane protein		MAG141
gene0828	PF13437	RND family efflux transporter%2C MFP subunit		MAG141
gene1227	PF14349	putative uncharacterized protein		MAG141
gene1227	PF14349	putative uncharacterized protein		MAG141
gene1440	PF13437	efflux transporter RND family, MFP subunit		MAG141
gene1481	PF13437	hemolysin D		MAG141
gene0195	PF00482	general secretory pathway component cryptic		MAG174
gene0195	PF00482	general secretory pathway component cryptic		MAG174
gene0196	PF00437	twitching motility protein		MAG174
gene0197	PF00437	type IV pilus assembly protein TapB		MAG174
gene0197	PF05157	type IV pilus assembly protein TapB		MAG174
gene1168	PF00188	hypothetical protein		MAG174
gene1168	PF00188	hypothetical protein		MAG174
gene1168	PF00188	hypothetical protein		MAG174
gene1280	PF13437	efflux transporter RND family MFP subunit		MAG174
gene0015	PF13437	hemolysin D		MAG184
gene0029	PF13437	cation transporter		MAG184
gene0034	PF13437	hypothetical protein		MAG184
gene0056	PF11751	hypothetical protein		MAG184
gene0154	PF13437	cation efflux system protein CzcB		MAG184
gene0296	PF13437	hypothetical protein		MAG184
gene0473	PF13437	multidrug transporter		MAG184
gene1071	PF13437	hemolysin D		MAG184
gene1124	PF13437	hypothetical protein		MAG184
gene1209	PF07660	susC/RagA family TonB-linked outer membrane protein		MAG184
gene1230	PF14349	cell surface protein SprA		MAG184
gene1230	PF14349	cell surface protein SprA		MAG184
gene1269	PF07660	SusC/RagA family TonB-linked outer membrane protein		MAG184
gene1359	PF07660	SusC/RagA family TonB-linked outer membrane protein		MAG184
gene1721	PF11751	hypothetical protein		MAG184
gene2083	PF13437	hemolysin D		MAG184
gene2160	PF13437	hemolysin secretion protein D		MAG184
gene2239	PF13437	multidrug transporter		MAG184
gene0523	PF13437	hemolysin D		MAG196
gene0897	PF13437	biotin/lipoyl attachment domain-containing protein		MAG196
gene1147	PF13437	efflux transporter MFP component RND family		MAG196
gene0131	PF03577	secreted peptidase		MAG196
gene0131	PF03577	secreted peptidase		MAG196
gene0247	PF13437	hypothetical protein		MAG214
gene0356	PF00263	type IV pilus secretin PilQ		MAG214
gene0356	PF03958	type IV pilus secretin PilQ		MAG214
gene0529	PF00482	type II secretion system F domain protein		MAG214
gene0530	PF00437	type II secretion system protein E		MAG214
gene0533	PF00482	type II secretion system F domain-containing protein		MAG214
gene0537	PF00263	type II and III secretion system protein		MAG214
gene0590	PF05977	MFS transporter		MAG214
gene0640	PF13437	multidrug transporter		MAG214
gene1013	PF13437	MFP transporter		MAG214
gene1168	PF13437	RND transporter		MAG214
gene1426	PF13437	membrane protein		MAG214
gene1489	PF13437	RND transporter		MAG214
gene1543	PF13018	hypothetical protein		MAG214
gene1639	PF00437	general secretion pathway protein GspE		MAG214
gene1640	PF00437	4-diphosphocytidyl-2C-methyl-D-erythritol kinase		MAG214
gene2118	PF00482	hypothetical protein		MAG214
gene2118	PF00482	hypothetical protein		MAG214
gene0537	PF13629	type II and III secretion system protein		MAG214
gene0249	PF11751	hypothetical protein		MAG231
gene0679	PF03583	hypothetical protein		MAG231
gene0726	PF03583	hypothetical protein		MAG231
gene0742	PF03583	hypothetical protein		MAG231
gene0747	PF13437	RND family efflux transporter MFP subunit		MAG231
gene1236	PF14349	cell surface protein SprA		MAG231
gene1236	PF14349	cell surface protein SprA		MAG231
gene1688	PF13437	hemolysin D		MAG231
gene1754	PF13437	RND transporter MFP subunit		MAG231
gene2008	PF13437	multidrug transporter		MAG231
gene2100	PF05977	putative sulfoacetate transporter SauU		MAG231
gene2221	PF13437	hypothetical protein		MAG231
gene2323	PF13437	hemolysin secretion protein D		MAG231
gene1545	PF13472	por secretion system C-terminal sorting domain-containing protein		MAG231
gene2066	PF01364	por secretion system C-terminal sorting domain-containing protein		MAG231
gene2323	PF13533	hemolysin secretion protein D		MAG231
gene0754	PF00437	helicase, putative, RecD/TraA family		MAG247
gene1613	PF02534	hypothetical protein		MAG247
gene1613	PF10412	hypothetical protein		MAG247
gene1849	PF00188	hypothetical protein		MAG247
gene0055	PF00188	hypothetical protein		MAG259
gene0062	PF00437	type IV pilus assembly protein TapB		MAG259
gene0062	PF05157	type IV pilus assembly protein TapB		MAG259
gene0063	PF00437	pilus retraction protein PilT		MAG259
gene0064	PF00482	type IV fimbrial assembly protein PilC		MAG259
gene0064	PF00482	type IV fimbrial assembly protein PilC		MAG259
gene0856	PF02534	traG/TraD family protein		MAG259
gene0856	PF10412	traG/TraD family protein		MAG259
gene1359	PF00188	glycosidases		MAG259
gene1990	PF13437	hypothetical protein		MAG259
gene0748	PF05105	toxin secretion/phage lysis holin		MAG259
gene0388	PF13437	hemolysin D		MAG265
gene0923	PF13437	hemolysin secretion protein D		MAG265
gene1555	PF13437	efflux transporter RND family MFP subunit		MAG265
gene1587	PF11751	putative uncharacterized protein		MAG265
gene1901	PF13437	multidrug transporter		MAG265
gene1389	PF01364	por secretion system C-terminal sorting domain-containing protein		MAG265
gene0410	PF13437	secretion protein		MAG278
gene0488	PF11751	histidine kinase		MAG278
gene0557	PF13437	efflux transporter, RND family, MFP subunit		MAG278
gene0751	PF13437	hypothetical protein		MAG278
gene1315	PF11751	hypothetical protein		MAG278
gene1631	PF13437	hypothetical protein		MAG278
gene0410	PF16576	secretion protein		MAG278
gene0984	PF13472	por secretion system C-terminal sorting domain-containing protein		MAG278
gene0519	PF00188	uncharacterized protein%2C YkwD family		MAG304
gene0782	PF00437	Exodeoxyribonuclease V alpha chain		MAG304
gene1286	PF00437	Pertussis toxin liberation protein H		MAG304
gene1323	PF00437	type IV pilus assembly protein PilB		MAG304
gene1323	PF05157	type IV pilus assembly protein PilB		MAG304
gene1324	PF00437	twitching motility protein PilT		MAG304
gene1398	PF00482	type IV pilin biogenesis protein		MAG304
gene1398	PF00482	type IV pilin biogenesis protein		MAG304
gene1783	PF01514	flagellar M-ring protein FliF		MAG304
gene0833	PF00082	type VII secretion-associated serine protease mycosin		MAG304
gene0833	PF00082	type VII secretion-associated serine protease mycosin		MAG304
gene0852	PF00082	type VII secretion-associated serine protease mycosin		MAG304
gene1399	PF07963	Cholera toxin secretion protein epsG		MAG304
gene1400	PF06750	Pectic enzymes secretion protein outO		MAG304
gene1400	PF01478	Pectic enzymes secretion protein outO		MAG304
gene0190	PF00188	hypothetical protein		MAG310
gene0540	PF00437	type II secretion system protein E		MAG310
gene0609	PF00482	hypothetical protein		MAG310
gene0672	PF13437	hypothetical protein		MAG310
gene0851	PF12787	type III secretion system protein EcsC		MAG310
gene0927	PF00188	hypothetical protein		MAG330
gene0947	PF02534	conjugal transfer protein TraG		MAG330
gene0947	PF10412	conjugal transfer protein TraG		MAG330
gene0947	PF10412	conjugal transfer protein TraG		MAG330
gene1083	PF00437	helicase putative RecD/TraA family		MAG330
gene1132	PF00188	hypothetical protein		MAG330
gene1289	PF02534	type IV secretion system component VirD4		MAG330
gene0445	PF04892	putative secreted protein		MAG330
gene1289	PF12696	type IV secretion system component VirD4		MAG330
gene0794	PF00437	helicase, putative, RecD/TraA family		MAG361
gene1085	PF00188	Cysteine-rich secretory protein family protein		MAG361
gene1075	PF04892	putative secreted protein		MAG361
gene1085	PF00041	Cysteine-rich secretory protein family protein		MAG361
gene0941	PF02534	conjugal transfer coupling protein TraG		MAG403
gene0941	PF02534	conjugal transfer coupling protein TraG		MAG403
gene0941	PF10412	conjugal transfer coupling protein TraG		MAG403
gene1070	PF10412	hypothetical protein		MAG403
gene1968	PF00437	helicase putative RecD/TraA family		MAG403
gene0071	PF13437	RND transporter MFP subunit		MAG454
gene0844	PF13437	multidrug transporter		MAG454
gene1167	PF13437	hemolysin secretion protein D		MAG454
gene1197	PF13437	efflux transporter, RND family, MFP subunit		MAG454
gene1466	PF14349	cell surface protein SprA		MAG454
gene1466	PF14349	cell surface protein SprA		MAG454
gene1679	PF11751	hypothetical protein		MAG454
gene1167	PF13533	hemolysin secretion protein D		MAG454
gene1167	PF16576	hemolysin secretion protein D		MAG454
gene0178	PF14349	cell surface protein SprA		MAG481
gene0178	PF14349	cell surface protein SprA		MAG481
gene0342	PF13437	efflux transporter RND family MFP subunit		MAG481
gene0374	PF13437	hemolysin D		MAG481
gene0497	PF11751	putative uncharacterized protein		MAG481
gene1233	PF13437	RND transporter MFP subunit		MAG481
gene1341	PF13437	hemolysin D		MAG481
gene0160	PF05977	MFS transporter		MAG482
gene0546	PF00437	ATPase		MAG482
gene1264	PF00437	ATPase		MAG482
gene1331	PF00437	secretion protein		MAG482
gene1532	PF05977	MFS transporter		MAG482
gene0470	PF13437	hypothetical protein		MAG492
gene1342	PF13437	HlyD family secretion protein		MAG492
gene1896	PF11751	Bacteroidetes-specific putative membrane protein		MAG492
gene2004	PF13437	putative uncharacterized protein		MAG492
gene2564	PF13437	RND family efflux transporter MFP subunit		MAG492
gene0297	PF13533	HlyD family secretion protein		MAG492
gene0297	PF16576	HlyD family secretion protein		MAG492
gene0415	PF03577	secreted peptidase		MAG492
gene0415	PF03577	secreted peptidase		MAG492
gene0562	PF08757	secreted protein with CotH, lamin and Por secretion system C-terminal sorting domain		MAG492
gene0562	PF00932	secreted protein with CotH, lamin and Por secretion system C-terminal sorting domain		MAG492
gene0603	PF03577	secreted peptidase		MAG492
gene1342	PF16576	HlyD family secretion protein		MAG492
gene1342	PF13533	HlyD family secretion protein		MAG492
gene1342	PF00529	HlyD family secretion protein		MAG492
gene1342	PF02321	HlyD family secretion protein		MAG492
gene0889	PF05134	pilus assembly protein PilM		MAG502
gene1464	PF00188	peptidase		MAG502
gene1737	PF00482	hypothetical protein		MAG502
gene1737	PF00482	hypothetical protein		MAG502
gene1738	PF00437	twitching motility protein PilT		MAG502
gene1739	PF00437	type II secretion system protein E		MAG502
gene1739	PF05157	type II secretion system protein E		MAG502
gene1774	PF05977	MFS transporter		MAG502
gene1886	PF13437	hypothetical protein		MAG502
gene2042	PF03934	hypothetical protein		MAG502
gene2151	PF00437	hypothetical protein		MAG502
gene0639	PF00188	hypothetical protein		MAG509
gene1436	PF08817	hypothetical protein		MAG509
gene1435	PF01580	type VII secretion protein EssC		MAG509
gene1435	PF01580	type VII secretion protein EssC		MAG509
gene1435	PF00498	type VII secretion protein EssC		MAG509
gene1435	PF16697	type VII secretion protein EssC		MAG509
gene0814	PF05105	toxin secretion/phage lysis holin		MAG524
gene0446	PF13437	hypothetical protein		MAG524
gene0476	PF00188	alpha-L-rhamnosidase N-terminal domain protein		MAG524
gene1175	PF02534	Conjugal transfer protein traG		MAG524
gene1175	PF10412	Conjugal transfer protein traG		MAG524
gene1472	PF00437	twitching motility protein PilT		MAG524
gene1473	PF00437	type II/IV secretion system protein		MAG524
gene1473	PF05157	type II/IV secretion system protein		MAG524
gene1567	PF02534	hypothetical protein		MAG524
gene1567	PF10412	hypothetical protein		MAG524
gene1655	PF10412	hypothetical protein		MAG524
gene1726	PF10412	hypothetical protein		MAG524
gene2021	PF00437	type II/IV secretion system protein		MAG524
gene2134	PF00482	uncharacterized protein BN730_00188		MAG524
gene2265	PF10412	DNA transport protein TraD		MAG524
gene2265	PF02534	DNA transport protein TraD		MAG524
gene2294	PF13437	hypothetical protein		MAG524
gene2605	PF00482	uncharacterized protein BN730_00188		MAG524
gene2749	PF13437	hypothetical protein		MAG524
gene0793	PF00437	helicase, putative, RecD/TraA family		MAG528
gene1185	PF00188	Cysteine-rich secretory protein family protein		MAG528
gene1254	PF00188	transporter		MAG528
gene1486	PF13437	hypothetical protein		MAG528
gene1185	PF00041	Cysteine-rich secretory protein family protein		MAG528
gene0143	PF02534	Conjugal transfer protein traG		MAG578
gene0143	PF10412	Conjugal transfer protein traG		MAG578
gene0456	PF00188	hypothetical protein		MAG578
gene0759	PF00437	helicase, putative, RecD/TraA family		MAG578
gene1634	PF00188	Cysteine-rich secretory protein family protein		MAG578
gene1634	PF00041	Cysteine-rich secretory protein family protein		MAG578
gene0019	PF01514	putative uncharacterized protein		MAG603
gene0583	PF00188	sCP-like extracellular		MAG603
gene0829	PF00482	flp pilus assembly protein TadB-like protein		MAG603
gene0830	PF00437	pilus assembly protein		MAG603
gene0934	PF13437	putative uncharacterized protein		MAG603
gene0935	PF13437	rND family efflux transporter MFP subunit		MAG603
gene1617	PF13437	putative uncharacterized protein		MAG603
gene2039	PF13437	putative uncharacterized protein		MAG603
gene0022	PF00006	EscN/YscN/HrcN family type III secretion system ATPase		MAG603
gene0022	PF02874	EscN/YscN/HrcN family type III secretion system ATPase		MAG603
gene0038	PF01312	flagellar biosynthesis/type III secretory pathway protein		MAG603
gene0656	PF00482	type II secretion system protein		MAG652
gene0656	PF00482	type II secretion system protein		MAG652
gene0821	PF00437	type II secretion system protein E		MAG652
gene0821	PF05157	type II secretion system protein E		MAG652
gene1193	PF02534	conjugal transfer protein TraG		MAG652
gene1193	PF10412	conjugal transfer protein TraG		MAG652
gene1379	PF00482	hypothetical protein		MAG652
gene1380	PF00437	type II/IV secretion system protein		MAG652
gene1133	PF06750	type II secretory pathway prepilin signal peptidase PulO and related peptidases		MAG652
gene1133	PF01478	type II secretory pathway prepilin signal peptidase PulO and related peptidases		MAG652
gene1380	PF00005	type II/IV secretion system protein		MAG652
gene0360	PF00188	hypothetical protein		MAG660
gene0644	PF00437	helicase, putative, RecD/TraA family		MAG660
gene1323	PF13437	hypothetical protein		MAG660

## Sheet: Table S7
Supplementary Table S7. Localization-filtered bovine receptor proteins.
Uniprot_ID	PFAM_domain_id
A0A023JCX1	PF06623
A0A023JCX1	PF07654
A0A023JCX1	PF00129
A0A059UE90	PF00069
A0A059UE90	PF07714
A0A059UMC6	PF00069
A0A059UMC6	PF07714
A0A059V8X8	PF00001
A0A059V8X8	PF13853
A0A059WNG9	PF13853
A0A059WNG9	PF00001
A0A060IE95	PF00084
A0A060IHZ1	PF00084
A0A060IMT7	PF00084
A0A060INZ0	PF00084
A0A068L9G5	PF00510
A0A068L9U8	PF00499
A0A068LC30	PF13631
A0A068LC30	PF00032
A0A068LC30	PF00033
A0A075BVB4	PF00047
A0A075BVB4	PF13927
A0A075BVB4	PF13895
A0A075CA37	PF13927
A0A075CA37	PF13895
A0A075CA37	PF00047
A0A075CB69	PF00047
A0A075CB69	PF13927
A0A075CB69	PF13895
A0A075CE27	PF13895
A0A075CE27	PF13927
A0A075TEJ1	PF00084
A0A088S0T1	PF00115
A0A0A0MP87	PF12799
A0A0A0MP87	PF13306
A0A0A0MP87	PF14580
A0A0A0MP87	PF13855
A0A0A0MP87	PF00001
A0A0A0MP96	PF05328
A0A0A0YN39	PF00129
A0A0A0YN39	PF06623
A0A0A0YN39	PF07654
A0A0A8J2N9	PF00375
A0A0B4J192	PF00129
A0A0B4UAZ7	PF00001
A0A0B4UAZ7	PF13853
A0A0B5G975	PF00032
A0A0D3MC03	PF00115
A0A0F6RAG5	PF00047
A0A0F6RAG5	PF13895
A0A0F6RAG5	PF13927
A0A0F6TM54	PF00047
A0A0F6TM54	PF13927
A0A0F6TM54	PF13895
A0A0F6TMD5	PF13895
A0A0F6TMD5	PF13927
A0A0F6TMD5	PF00047
A0A0F6TML7	PF00047
A0A0F6TML7	PF13927
A0A0F6TML7	PF13895
A0A0F7GC66	PF00501
A0A0K1L4Y9	PF00129
A0A0K1L4Y9	PF06623
A0A0K1L4Y9	PF07654
A0A0K1L4Z1	PF07654
A0A0K1L4Z1	PF00129
A0A0K1L5K7	PF00129
A0A0K1L5K7	PF07654
A0A0K1L5K7	PF06623
A0A0K1W3M6	PF00033
A0A0K1ZZC9	PF00361
A0A0K1ZZC9	PF01059
A0A0K1ZZY9	PF00510
A0A0M3SH27	PF00032
A0A0M4FAV4	PF01566
A0A0M4FK17	PF01566
A0A0M4FRG4	PF01566
A0A0P0CKF0	PF00001
A0A0P0CKF0	PF13853
A0A0P0D3T5	PF13853
A0A0P0D3T5	PF00001
A0A0P0QLR2	PF13855
A0A0P0QLR2	PF01582
A0A0P0QLR2	PF12799
A0A0P0QLR2	PF13676
A0A0P0RRW2	PF00362
A0A0S1S202	PF13631
A0A0S1S202	PF00032
A0A0S1S202	PF00033
A0A0S1S2B0	PF00510
A0A0S1S2N1	PF06444
A0A0S1S2N1	PF00361
A0A0S1S2P1	PF00033
A0A0S1S2P1	PF13631
A0A0S1S2P1	PF00032
A0A0S1S430	PF00119
A0A0S1S5Z1	PF13631
A0A0S1S5Z1	PF00032
A0A0S1S5Z1	PF00033
A0A0S1S6J8	PF00033
A0A0S1S6J8	PF00032
A0A0S1S6J8	PF13631
A0A0S1VWD3	PF00033
A0A0S1VWD3	PF00032
A0A0S1VWD3	PF13631
A0A0S1VWH0	PF00033
A0A0S1VWH0	PF00032
A0A0S1VWH0	PF13631
A0A0S3Q245	PF07654
A0A0S3Q245	PF06623
A0A0S3Q245	PF00129
A0A0S3Q262	PF00129
A0A0S3Q262	PF06623
A0A0S3Q262	PF07654
A0A0U2EU52	PF04505
A0A0U3TAH1	PF00115
A0A0U4AUG8	PF00115
A0A0U4AUJ4	PF00115
A0A0U4AUJ8	PF00115
A0A0U4AUN0	PF00115
A0A0U4I547	PF00115
A0A0U4IC65	PF00115
A0A0U4ICA2	PF00115
A0A0U4ID79	PF00115
A0A0U4JI64	PF00115
A0A0U4JPV5	PF00115
A0A0U4JPY3	PF00115
A0A0U4JZQ1	PF00115
A0A0X9KRC4	PF00115
A0A140T832	PF00833
A0A140T836	PF03982
A0A140T837	PF13450
A0A140T837	PF01593
A0A140T844	PF02285
A0A140T855	PF03820
A0A140T856	PF04053
A0A140T856	PF00400
A0A140T856	PF06957
A0A140T857	PF02238
A0A140T858	PF00001
A0A140T868	PF17655
A0A140T868	PF01007
A0A140T876	PF03248
A0A140T886	PF01602
A0A140T886	PF08752
A0A140T886	PF16381
A0A140T886	PF12717
A0A140T886	PF13646
A0A140T893	PF13855
A0A140T893	PF13306
A0A140T893	PF00001
A0A140T8A0	PF06736
A0A140T8A6	PF03188
A0A140T8B5	PF00059
A0A140T8C3	PF10961
A0A140T8C9	PF13733
A0A140T8C9	PF02709
A0A140T8D2	PF00362
A0A140T8D2	PF08725
A0A140T8D2	PF18372
A0A140T8D2	PF17205
A0A140T8D2	PF07965
A0A161GZ10	PF00115
A0A172W430	PF00510
A0A172W434	PF00361
A0A172W434	PF01059
A0A172W435	PF00146
A0A173FD45	PF00129
A0A173FD45	PF06623
A0A173FD45	PF07654
A0A173FD75	PF06623
A0A173FD75	PF07654
A0A173FD75	PF00129
A0A173FD84	PF00129
A0A173FD84	PF06623
A0A173FD84	PF07654
A0A173FDE0	PF00129
A0A173FDE0	PF06623
A0A173FDE0	PF07654
A0A173FDE5	PF00129
A0A173FDE5	PF07654
A0A173FDE6	PF07654
A0A173FDE6	PF06623
A0A173FDE6	PF00129
A0A173FDE7	PF00129
A0A173FDE7	PF07654
A0A173FDE9	PF00129
A0A173FDE9	PF07654
A0A173FDF0	PF07654
A0A173FDF0	PF00129
A0A173FDF2	PF00129
A0A173FDF2	PF06623
A0A173FDF2	PF07654
A0A173FDF3	PF07654
A0A173FDF3	PF06623
A0A173FDF3	PF00129
A0A173FDF4	PF00129
A0A173FDF4	PF06623
A0A173FDF4	PF07654
A0A173FDF7	PF00129
A0A173FDF7	PF07654
A0A173FDF7	PF06623
A0A173FDG0	PF00129
A0A173FDG0	PF07654
A0A173FDG0	PF06623
A0A173FDG1	PF00129
A0A173FDG1	PF07654
A0A173FDH2	PF00129
A0A173FDH2	PF07654
A0A173FDH2	PF06623
A0A173FDJ4	PF06623
A0A173FDJ4	PF07654
A0A173FDJ4	PF00129
A0A173FDK4	PF07654
A0A173FDK4	PF00129
A0A173FDK8	PF00129
A0A173FDK8	PF07654
A0A173FDK8	PF06623
A0A173FDL1	PF00129
A0A173FDL1	PF07654
A0A173FDL1	PF06623
A0A173FDL2	PF00129
A0A173FDL2	PF07654
A0A173FDL2	PF06623
A0A173FDL4	PF00129
A0A173FDL4	PF06623
A0A173FDL4	PF07654
A0A173FDN0	PF00129
A0A173FDN0	PF07654
A0A173FDN0	PF06623
A0A192IBY7	PF00032
A0A1B0V7J1	PF13631
A0A1B0V7J1	PF00032
A0A1B0V7J1	PF00033
A0A1B1X446	PF00059
A0A1B1X447	PF00001
A0A1B1X449	PF00059
A0A1J0KFA4	PF00115
A0A1L2BSI9	PF00143
A0A1L5SMW6	PF00092
A0A1L5SMW6	PF01839
A0A1L5SMW6	PF13519
A0A1L5SMW6	PF08441
A0A1P8NW48	PF03820
A0A1S6XZI0	PF00362
A0A1V1FP73	PF00033
A0A1Y1C3L1	PF13895
A0A1Y1C3L1	PF13927
A0A1Y1C3L1	PF00047
A0A1Y1C3L1	PF07686
A0A2H4WVW3	PF00115
A0A2H5BTN2	PF07654
A0A2H5BTN3	PF07654
A0A2H5BTN4	PF07654
A0A2H5BTN5	PF07654
A0A2H5BTN7	PF07654
A0A2H5BTN9	PF07654
A0A2H5BTP4	PF07654
A0A2H5BTP5	PF07654
A0A2H5BTP7	PF07654
A0A2H5BTP8	PF07654
A0A2L0NGX2	PF00115
A0A2U8JG04	PF13631
A0A2U8JG04	PF00033
A0A2U9IAX8	PF00115
A0A2Z2APP3	PF00059
A0A2Z2AR51	PF00059
A0A343LMZ9	PF00146
A0A343LN00	PF06444
A0A343LN00	PF00361
A0A343QZ23	PF00361
A0A343QZ23	PF06455
A0A343QZ23	PF00662
A0A343QZ26	PF13631
A0A343QZ26	PF00032
A0A343QZ26	PF00033
A0A385XJ02	PF00033
A0A385XJ02	PF00032
A0A385XJ02	PF13631
A0A3G2B7Y1	PF00362
A0A3Q1LEU1	PF12925
A0A3Q1LEU1	PF02177
A0A3Q1LEU1	PF12924
A0A3Q1LEU1	PF00014
A0A3Q1LEU1	PF10515
A0A3Q1LF38	PF00084
A0A3Q1LF38	PF02408
A0A3Q1LF38	PF00431
A0A3Q1LF73	PF00041
A0A3Q1LF73	PF01404
A0A3Q1LFB7	PF04756
A0A3Q1LFC5	PF00262
A0A3Q1LFF2	PF07281
A0A3Q1LFK0	PF00375
A0A3Q1LFL6	PF15088
A0A3Q1LFL7	PF00931
A0A3Q1LFL7	PF00400
A0A3Q1LFL7	PF17908
A0A3Q1LFL7	PF00619
A0A3Q1LFL7	PF16529
A0A3Q1LFL7	PF17005
A0A3Q1LFL7	PF12894
A0A3Q1LFQ5	PF17838
A0A3Q1LFQ5	PF00621
A0A3Q1LFQ5	PF09128
A0A3Q1LFT9	PF09790
A0A3Q1LFU5	PF11465
A0A3Q1LFX2	PF14637
A0A3Q1LFX2	PF14636
A0A3Q1LFX2	PF14638
A0A3Q1LFX6	PF08030
A0A3Q1LFX6	PF01794
A0A3Q1LFX6	PF08022
A0A3Q1LFZ9	PF01773
A0A3Q1LFZ9	PF07662
A0A3Q1LG25	PF03360
A0A3Q1LG60	PF01490
A0A3Q1LG62	PF15820
A0A3Q1LG76	PF18139
A0A3Q1LGC0	PF00001
A0A3Q1LGC0	PF10320
A0A3Q1LGC4	PF16184
A0A3Q1LGC4	PF00028
A0A3Q1LGD6	PF13927
A0A3Q1LGE0	PF07686
A0A3Q1LGE0	PF07679
A0A3Q1LGE0	PF00047
A0A3Q1LGE0	PF13895
A0A3Q1LGE0	PF13927
A0A3Q1LGF9	PF07679
A0A3Q1LGH1	PF17217
A0A3Q1LGH1	PF00791
A0A3Q1LGH1	PF13927
A0A3Q1LGH1	PF07679
A0A3Q1LGH1	PF00531
A0A3Q1LGJ0	PF03493
A0A3Q1LGJ0	PF07885
A0A3Q1LGL5	PF04178
A0A3Q1LGM5	PF06728
A0A3Q1LGN9	PF01027
A0A3Q1LGQ6	PF00884
A0A3Q1LGQ6	PF14707
A0A3Q1LGT4	PF16184
A0A3Q1LGT4	PF03160
A0A3Q1LGT4	PF00093
A0A3Q1LH12	PF04505
A0A3Q1LH48	PF09380
A0A3Q1LH48	PF04382
A0A3Q1LH48	PF08736
A0A3Q1LH48	PF05902
A0A3Q1LH48	PF00373
A0A3Q1LH56	PF00001
A0A3Q1LH56	PF13853
A0A3Q1LH60	PF12931
A0A3Q1LH66	PF01569
A0A3Q1LH76	PF03530
A0A3Q1LH76	PF07885
A0A3Q1LH76	PF02888
A0A3Q1LH80	PF15902
A0A3Q1LH80	PF15901
A0A3Q1LH85	PF08016
A0A3Q1LH85	PF02010
A0A3Q1LH85	PF01477
A0A3Q1LH93	PF00412
A0A3Q1LHA5	PF16212
A0A3Q1LHA5	PF16209
A0A3Q1LHA5	PF00702
A0A3Q1LHG0	PF04505
A0A3Q1LHG3	PF10186
A0A3Q1LHH9	PF13853
A0A3Q1LHH9	PF00001
A0A3Q1LHK6	PF13853
A0A3Q1LHK6	PF00001
A0A3Q1LHM2	PF01459
A0A3Q1LHN1	PF03600
A0A3Q1LHN1	PF00939
A0A3Q1LHP8	PF03820
A0A3Q1LHS4	PF13853
A0A3Q1LHS4	PF00001
A0A3Q1LHS9	PF08516
A0A3Q1LHS9	PF00200
A0A3Q1LHS9	PF13688
A0A3Q1LHS9	PF01421
A0A3Q1LHT4	PF01403
A0A3Q1LHT7	PF01469
A0A3Q1LHT7	PF05104
A0A3Q1LHV2	PF01094
A0A3Q1LHV2	PF00060
A0A3Q1LHV2	PF10613
A0A3Q1LHV2	PF00497
A0A3Q1LHW1	PF03656
A0A3Q1LHX4	PF00153
A0A3Q1LHX4	PF13499
A0A3Q1LHY0	PF12191
A0A3Q1LHY8	PF09457
A0A3Q1LHZ0	PF16184
A0A3Q1LHZ0	PF00028
A0A3Q1LI03	PF00254
A0A3Q1LI12	PF15494
A0A3Q1LI12	PF09272
A0A3Q1LI12	PF00530
A0A3Q1LI34	PF00001
A0A3Q1LI53	PF07686
A0A3Q1LI53	PF13927
A0A3Q1LI53	PF13895
A0A3Q1LI53	PF08205
A0A3Q1LI53	PF00047
A0A3Q1LI66	PF05624
A0A3Q1LIB2	PF00001
A0A3Q1LID2	PF00002
A0A3Q1LID2	PF01825
A0A3Q1LID2	PF00431
A0A3Q1LID6	PF07225
A0A3Q1LIE4	PF01027
A0A3Q1LIG1	PF10568
A0A3Q1LIG1	PF17172
A0A3Q1LIG1	PF17171
A0A3Q1LIH7	PF00245
A0A3Q1LIL2	PF00520
A0A3Q1LIL2	PF16905
A0A3Q1LIL2	PF08763
A0A3Q1LIL2	PF16885
A0A3Q1LIM6	PF00429
A0A3Q1LIN1	PF13733
A0A3Q1LIN1	PF02709
A0A3Q1LIP7	PF00057
A0A3Q1LIP7	PF14670
A0A3Q1LIP7	PF12662
A0A3Q1LIP7	PF07645
A0A3Q1LIP7	PF00058
A0A3Q1LIT2	PF15383
A0A3Q1LIT9	PF01284
A0A3Q1LIU1	PF00431
A0A3Q1LIU1	PF00084
A0A3Q1LIU1	PF02408
A0A3Q1LIW3	PF01602
A0A3Q1LIW3	PF02296
A0A3Q1LIW3	PF02883
A0A3Q1LIX1	PF07885
A0A3Q1LIX1	PF03493
A0A3Q1LJ01	PF00001
A0A3Q1LJ01	PF13853
A0A3Q1LJ19	PF13855
A0A3Q1LJ19	PF13306
A0A3Q1LJ19	PF14580
A0A3Q1LJ19	PF00001
A0A3Q1LJ19	PF12799
A0A3Q1LJ33	PF16076
A0A3Q1LJ33	PF01553
A0A3Q1LJ38	PF00028
A0A3Q1LJ38	PF08266
A0A3Q1LJ52	PF00171
A0A3Q1LJ73	PF07774
A0A3Q1LJ78	PF16076
A0A3Q1LJ84	PF00209
A0A3Q1LJ86	PF00955
A0A3Q1LJF5	PF01302
A0A3Q1LJF5	PF16607
A0A3Q1LJG9	PF07092
A0A3Q1LJJ7	PF05978
A0A3Q1LJJ7	PF07690
A0A3Q1LJJ8	PF00431
A0A3Q1LJJ8	PF00084
A0A3Q1LJJ8	PF02408
A0A3Q1LJK3	PF00702
A0A3Q1LJK3	PF00122
A0A3Q1LJK3	PF00403
A0A3Q1LJM0	PF00664
A0A3Q1LJM0	PF00005
A0A3Q1LJN6	PF13853
A0A3Q1LJN6	PF00001
A0A3Q1LJP0	PF13895
A0A3Q1LJP0	PF13927
A0A3Q1LJP7	PF01594
A0A3Q1LJQ8	PF03567
A0A3Q1LJR3	PF04114
A0A3Q1LJS3	PF01421
A0A3Q1LJS3	PF08516
A0A3Q1LJS3	PF01562
A0A3Q1LJS3	PF13688
A0A3Q1LJS3	PF00200
A0A3Q1LJS7	PF00001
A0A3Q1LJS7	PF13853
A0A3Q1LJT3	PF00839
A0A3Q1LJT4	PF07885
A0A3Q1LJT4	PF00520
A0A3Q1LJT8	PF00017
A0A3Q1LJT9	PF04178
A0A3Q1LJU3	PF13853
A0A3Q1LJU3	PF00001
A0A3Q1LJU8	PF00431
A0A3Q1LJU8	PF00057
A0A3Q1LJV2	PF02267
A0A3Q1LJX4	PF01602
A0A3Q1LJX4	PF09066
A0A3Q1LJX4	PF12717
A0A3Q1LJX5	PF05154
A0A3Q1LJY7	PF00595
A0A3Q1LJY7	PF02828
A0A3Q1LJY7	PF17820
A0A3Q1LJZ4	PF00028
A0A3Q1LJZ4	PF02210
A0A3Q1LJZ4	PF16184
A0A3Q1LJZ4	PF00054
A0A3Q1LJZ4	PF17756
A0A3Q1LJZ4	PF00008
A0A3Q1LJZ4	PF08266
A0A3Q1LJZ8	PF08510
A0A3Q1LK02	PF15056
A0A3Q1LK04	PF01088
A0A3Q1LK10	PF07679
A0A3Q1LK10	PF13927
A0A3Q1LK10	PF13895
A0A3Q1LK10	PF00041
A0A3Q1LK10	PF07686
A0A3Q1LK10	PF00047
A0A3Q1LK10	PF17736
A0A3Q1LK10	PF08205
A0A3Q1LK13	PF00168
A0A3Q1LK13	PF08150
A0A3Q1LK13	PF16165
A0A3Q1LK13	PF08151
A0A3Q1LK13	PF08165
A0A3Q1LK16	PF00723
A0A3Q1LK26	PF05510
A0A3Q1LK28	PF00777
A0A3Q1LK39	PF03098
A0A3Q1LK47	PF01434
A0A3Q1LK47	PF17862
A0A3Q1LK47	PF00004
A0A3Q1LK48	PF00067
A0A3Q1LK79	PF01421
A0A3Q1LK79	PF08516
A0A3Q1LK79	PF01562
A0A3Q1LK79	PF13688
A0A3Q1LK79	PF13582
A0A3Q1LK79	PF00200
A0A3Q1LK87	PF04831
A0A3Q1LK93	PF05008
A0A3Q1LK93	PF12352
A0A3Q1LKB5	PF00689
A0A3Q1LKB5	PF12424
A0A3Q1LKB5	PF13246
A0A3Q1LKB5	PF00690
A0A3Q1LKB5	PF00122
A0A3Q1LKB5	PF00702
A0A3Q1LKB8	PF05392
A0A3Q1LKC8	PF04184
A0A3Q1LKD9	PF01403
A0A3Q1LKE8	PF14828
A0A3Q1LKG6	PF03062
A0A3Q1LKI0	PF07686
A0A3Q1LKI2	PF00001
A0A3Q1LKI2	PF13853
A0A3Q1LKI4	PF15207
A0A3Q1LKJ0	PF01299
A0A3Q1LKK1	PF04088
A0A3Q1LKK4	PF18442
A0A3Q1LKK4	PF13639
A0A3Q1LKK6	PF00002
A0A3Q1LKK6	PF01825
A0A3Q1LKM0	PF00059
A0A3Q1LKP3	PF12020
A0A3Q1LKR1	PF00067
A0A3Q1LKR7	PF00930
A0A3Q1LKR7	PF00326
A0A3Q1LKS0	PF00173
A0A3Q1LKS0	PF00487
A0A3Q1LKS5	PF00403
A0A3Q1LKS5	PF00702
A0A3Q1LKS5	PF00122
A0A3Q1LKT6	PF12894
A0A3Q1LKT6	PF08366
A0A3Q1LKV9	PF13853
A0A3Q1LKV9	PF00001
A0A3Q1LKY5	PF13520
A0A3Q1LKY5	PF00324
A0A3Q1LKZ1	PF04505
A0A3Q1LL00	PF00067
A0A3Q1LL04	PF04893
A0A3Q1LL08	PF00791
A0A3Q1LL08	PF00531
A0A3Q1LL08	PF13927
A0A3Q1LL08	PF17217
A0A3Q1LL08	PF07679
A0A3Q1LL10	PF11380
A0A3Q1LL10	PF18440
A0A3Q1LL10	PF17103
A0A3Q1LL10	PF00066
A0A3Q1LL10	PF06464
A0A3Q1LL10	PF17101
A0A3Q1LL10	PF17102
A0A3Q1LL24	PF08337
A0A3Q1LL24	PF01403
A0A3Q1LL24	PF17960
A0A3Q1LL24	PF01437
A0A3Q1LL24	PF01833
A0A3Q1LL43	PF13853
A0A3Q1LL43	PF00001
A0A3Q1LL44	PF00664
A0A3Q1LL44	PF00005
A0A3Q1LL44	PF02463
A0A3Q1LL51	PF13908
A0A3Q1LL53	PF06365
A0A3Q1LL54	PF00168
A0A3Q1LL54	PF08150
A0A3Q1LL54	PF16165
A0A3Q1LL61	PF00074
A0A3Q1LL67	PF00839
A0A3Q1LL71	PF00520
A0A3Q1LL75	PF00001
A0A3Q1LL75	PF13853
A0A3Q1LL79	PF13927
A0A3Q1LL79	PF00047
A0A3Q1LL79	PF13895
A0A3Q1LL79	PF07686
A0A3Q1LL79	PF07679
A0A3Q1LL82	PF00057
A0A3Q1LL82	PF14670
A0A3Q1LL82	PF00058
A0A3Q1LL92	PF07686
A0A3Q1LL92	PF13927
A0A3Q1LL92	PF00047
A0A3Q1LL92	PF07679
A0A3Q1LL92	PF13895
A0A3Q1LLB0	PF05024
A0A3Q1LLB4	PF00618
A0A3Q1LLB4	PF00788
A0A3Q1LLB4	PF00617
A0A3Q1LLC3	PF02434
A0A3Q1LLC4	PF00723
A0A3Q1LLD7	PF06814
A0A3Q1LLE1	PF01846
A0A3Q1LLE1	PF00397
A0A3Q1LLE3	PF05644
A0A3Q1LLE7	PF00664
A0A3Q1LLE7	PF00005
A0A3Q1LLE7	PF02463
A0A3Q1LLF4	PF01702
A0A3Q1LLG7	PF13853
A0A3Q1LLG7	PF00001
A0A3Q1LLG8	PF13855
A0A3Q1LLG8	PF13306
A0A3Q1LLG8	PF12799
A0A3Q1LLG8	PF00001
A0A3Q1LLH5	PF16212
A0A3Q1LLI1	PF00168
A0A3Q1LLJ1	PF13927
A0A3Q1LLJ1	PF00047
A0A3Q1LLJ1	PF07686
A0A3Q1LLJ1	PF13895
A0A3Q1LLJ1	PF07679
A0A3Q1LLJ6	PF08172
A0A3Q1LLJ7	PF00609
A0A3Q1LLJ7	PF00781
A0A3Q1LLJ7	PF00130
A0A3Q1LLJ7	PF12796
A0A3Q1LLJ8	PF01055
A0A3Q1LLK3	PF00864
A0A3Q1LLN4	PF00595
A0A3Q1LLN4	PF17820
A0A3Q1LLN4	PF00625
A0A3Q1LLN4	PF13180
A0A3Q1LLN8	PF03493
A0A3Q1LLN8	PF07885
A0A3Q1LLP6	PF13000
A0A3Q1LLP8	PF12129
A0A3Q1LLQ2	PF13853
A0A3Q1LLQ2	PF00001
A0A3Q1LLQ3	PF01145
A0A3Q1LLQ7	PF01108
A0A3Q1LLQ8	PF00520
A0A3Q1LLQ8	PF08016
A0A3Q1LLV1	PF10601
A0A3Q1LLW7	PF00002
A0A3Q1LLZ1	PF13853
A0A3Q1LLZ1	PF00001
A0A3Q1LLZ4	PF10240
A0A3Q1LLZ6	PF01762
A0A3Q1LM03	PF01490
A0A3Q1LM08	PF00777
A0A3Q1LM11	PF00001
A0A3Q1LM11	PF13853
A0A3Q1LM15	PF07653
A0A3Q1LM57	PF10269
A0A3Q1LM58	PF01596
A0A3Q1LM64	PF13853
A0A3Q1LM64	PF00001
A0A3Q1LM66	PF09769
A0A3Q1LM68	PF12796
A0A3Q1LM68	PF13857
A0A3Q1LM68	PF00023
A0A3Q1LM68	PF13637
A0A3Q1LM72	PF13853
A0A3Q1LM72	PF00001
A0A3Q1LM90	PF16212
A0A3Q1LM90	PF00702
A0A3Q1LM90	PF16209
A0A3Q1LM94	PF00266
A0A3Q1LM94	PF00282
A0A3Q1LMA7	PF00057
A0A3Q1LMA7	PF14670
A0A3Q1LMA7	PF16472
A0A3Q1LMA7	PF12662
A0A3Q1LMA7	PF00058
A0A3Q1LMA7	PF07645
A0A3Q1LMA7	PF08450
A0A3Q1LMB4	PF13853
A0A3Q1LMB4	PF00001
A0A3Q1LMB5	PF12717
A0A3Q1LMB5	PF09066
A0A3Q1LMB5	PF13646
A0A3Q1LMB5	PF02985
A0A3Q1LMB5	PF01602
A0A3Q1LMC1	PF02837
A0A3Q1LMC1	PF02836
A0A3Q1LMC9	PF00093
A0A3Q1LMC9	PF02822
A0A3Q1LMF2	PF00001
A0A3Q1LMF2	PF13853
A0A3Q1LMF5	PF16607
A0A3Q1LMF5	PF01302
A0A3Q1LMF7	PF00069
A0A3Q1LMF7	PF07714
A0A3Q1LMF9	PF01582
A0A3Q1LMF9	PF13676
A0A3Q1LMI7	PF13853
A0A3Q1LMI7	PF00001
A0A3Q1LMJ2	PF07690
A0A3Q1LMK0	PF01217
A0A3Q1LMK4	PF05337
A0A3Q1LML0	PF08374
A0A3Q1LML0	PF08266
A0A3Q1LML0	PF00028
A0A3Q1LML7	PF01833
A0A3Q1LML7	PF13229
A0A3Q1LML7	PF10162
A0A3Q1LMM0	PF15371
A0A3Q1LMN4	PF14851
A0A3Q1LMN4	PF02140
A0A3Q1LMP0	PF15902
A0A3Q1LMP0	PF00057
A0A3Q1LMP0	PF15901
A0A3Q1LMP0	PF00058
A0A3Q1LMP0	PF00041
A0A3Q1LMP1	PF13853
A0A3Q1LMP1	PF00001
A0A3Q1LMQ1	PF05827
A0A3Q1LMR0	PF00100
A0A3Q1LMR0	PF12947
A0A3Q1LMR0	PF12662
A0A3Q1LMR0	PF07645
A0A3Q1LMR3	PF01030
A0A3Q1LMR3	PF00069
A0A3Q1LMR3	PF00757
A0A3Q1LMR3	PF00041
A0A3Q1LMR3	PF07714
A0A3Q1LMR4	PF00083
A0A3Q1LMR5	PF00083
A0A3Q1LMR5	PF07690
A0A3Q1LMS9	PF00036
A0A3Q1LMS9	PF13499
A0A3Q1LMS9	PF13405
A0A3Q1LMS9	PF00153
A0A3Q1LMT5	PF03071
A0A3Q1LMT6	PF00001
A0A3Q1LMT6	PF13853
A0A3Q1LMT7	PF01284
A0A3Q1LMT9	PF00002
A0A3Q1LMT9	PF01825
A0A3Q1LMU0	PF13853
A0A3Q1LMW7	PF14638
A0A3Q1LMW7	PF14636
A0A3Q1LMW7	PF14637
A0A3Q1LMX4	PF00594
A0A3Q1LMX5	PF00005
A0A3Q1LMX5	PF00664
A0A3Q1LMY0	PF06027
A0A3Q1LMY2	PF04258
A0A3Q1LMY6	PF03821
A0A3Q1LMZ3	PF13927
A0A3Q1LMZ3	PF13895
A0A3Q1LMZ3	PF00041
A0A3Q1LMZ3	PF00047
A0A3Q1LMZ3	PF13882
A0A3Q1LMZ3	PF07686
A0A3Q1LMZ3	PF16681
A0A3Q1LMZ3	PF07679
A0A3Q1LMZ4	PF00041
A0A3Q1LMZ4	PF07679
A0A3Q1LMZ4	PF13927
A0A3Q1LMZ4	PF06583
A0A3Q1LMZ4	PF00047
A0A3Q1LMZ4	PF16656
A0A3Q1LMZ4	PF07686
A0A3Q1LMZ4	PF13895
A0A3Q1LMZ4	PF09294
A0A3Q1LMZ4	PF08205
A0A3Q1LN02	PF00002
A0A3Q1LN02	PF01825
A0A3Q1LN06	PF00001
A0A3Q1LN06	PF13853
A0A3Q1LN12	PF00735
A0A3Q1LN13	PF01490
A0A3Q1LN20	PF02210
A0A3Q1LN20	PF00054
A0A3Q1LN20	PF13385
A0A3Q1LN27	PF00403
A0A3Q1LN27	PF00702
A0A3Q1LN27	PF00122
A0A3Q1LN32	PF13895
A0A3Q1LN55	PF00520
A0A3Q1LN55	PF08763
A0A3Q1LN55	PF16905
A0A3Q1LN65	PF13853
A0A3Q1LN65	PF00001
A0A3Q1LN79	PF00205
A0A3Q1LN79	PF02775
A0A3Q1LN79	PF02776
A0A3Q1LN93	PF13853
A0A3Q1LN93	PF00001
A0A3Q1LN95	PF13853
A0A3Q1LN95	PF00001
A0A3Q1LNC4	PF15121
A0A3Q1LND2	PF01369
A0A3Q1LND2	PF15410
A0A3Q1LNE2	PF09128
A0A3Q1LNE2	PF00621
A0A3Q1LNE2	PF17838
A0A3Q1LNE5	PF14752
A0A3Q1LNE7	PF02177
A0A3Q1LNE7	PF12924
A0A3Q1LNE7	PF10515
A0A3Q1LNE7	PF12925
A0A3Q1LNE7	PF03494
A0A3Q1LNF5	PF13853
A0A3Q1LNF5	PF00001
A0A3Q1LNG2	PF00654
A0A3Q1LNG2	PF00571
A0A3Q1LNG3	PF12832
A0A3Q1LNG3	PF07690
A0A3Q1LNG8	PF07645
A0A3Q1LNG8	PF12946
A0A3Q1LNG8	PF12947
A0A3Q1LNG8	PF00002
A0A3Q1LNG8	PF01825
A0A3Q1LNG8	PF12662
A0A3Q1LNH1	PF09067
A0A3Q1LNH1	PF12772
A0A3Q1LNH4	PF00059
A0A3Q1LNH4	PF00040
A0A3Q1LNJ1	PF00431
A0A3Q1LNJ1	PF02408
A0A3Q1LNJ1	PF00084
A0A3Q1LNK0	PF02628
A0A3Q1LNM1	PF06105
A0A3Q1LNM8	PF00344
A0A3Q1LNM8	PF10559
A0A3Q1LNN3	PF03982
A0A3Q1LNN4	PF01055
A0A3Q1LNN4	PF15181
A0A3Q1LNS1	PF07686
A0A3Q1LNS4	PF00001
A0A3Q1LNS4	PF13853
A0A3Q1LNS6	PF05439
A0A3Q1LNT1	PF01150
A0A3Q1LNT2	PF10158
A0A3Q1LNT3	PF00001
A0A3Q1LNT3	PF13853
A0A3Q1LNU4	PF00001
A0A3Q1LNU4	PF13853
A0A3Q1LNU8	PF17047
A0A3Q1LNU8	PF00168
A0A3Q1LNV1	PF13853
A0A3Q1LNV1	PF00001
A0A3Q1LNV5	PF00858
A0A3Q1LNV8	PF05624
A0A3Q1LNW4	PF01421
A0A3Q1LNW4	PF08516
A0A3Q1LNW4	PF01562
A0A3Q1LNW4	PF00200
A0A3Q1LNW4	PF13582
A0A3Q1LNW4	PF13574
A0A3Q1LNW4	PF13688
A0A3Q1LNW4	PF13583
A0A3Q1LNY7	PF00723
A0A3Q1LNZ9	PF01769
A0A3Q1LP11	PF00059
A0A3Q1LP12	PF00194
A0A3Q1LP12	PF00041
A0A3Q1LP12	PF00102
A0A3Q1LP23	PF07010
A0A3Q1LP40	PF13853
A0A3Q1LP55	PF00001
A0A3Q1LP55	PF13853
A0A3Q1LP70	PF13853
A0A3Q1LP70	PF00001
A0A3Q1LP71	PF13927
A0A3Q1LP71	PF00041
A0A3Q1LP71	PF13895
A0A3Q1LP71	PF00047
A0A3Q1LP71	PF07679
A0A3Q1LP71	PF13882
A0A3Q1LP89	PF13499
A0A3Q1LP89	PF00036
A0A3Q1LP89	PF00153
A0A3Q1LP90	PF07714
A0A3Q1LP90	PF01064
A0A3Q1LP90	PF00069
A0A3Q1LP95	PF13853
A0A3Q1LP95	PF00001
A0A3Q1LPA5	PF07213
A0A3Q1LPA6	PF14935
A0A3Q1LPC9	PF15967
A0A3Q1LPD4	PF01490
A0A3Q1LPF5	PF13853
A0A3Q1LPF5	PF00001
A0A3Q1LPG4	PF04184
A0A3Q1LPG9	PF00609
A0A3Q1LPG9	PF00781
A0A3Q1LPG9	PF00130
A0A3Q1LPH2	PF05624
A0A3Q1LPH6	PF02893
A0A3Q1LPI0	PF13853
A0A3Q1LPI0	PF00001
A0A3Q1LPI2	PF04505
A0A3Q1LPI6	PF07654
A0A3Q1LPI6	PF00047
A0A3Q1LPI6	PF13927
A0A3Q1LPJ8	PF03006
A0A3Q1LPJ9	PF08516
A0A3Q1LPJ9	PF00200
A0A3Q1LPJ9	PF01562
A0A3Q1LPJ9	PF01421
A0A3Q1LPJ9	PF13688
A0A3Q1LPL9	PF03091
A0A3Q1LPP1	PF10034
A0A3Q1LPP7	PF03020
A0A3Q1LPP7	PF08198
A0A3Q1LPQ3	PF07690
A0A3Q1LPS1	PF00791
A0A3Q1LPS1	PF00531
A0A3Q1LPS1	PF13927
A0A3Q1LPS1	PF07679
A0A3Q1LPS1	PF17217
A0A3Q1LPT3	PF00002
A0A3Q1LPT3	PF02793
A0A3Q1LPT9	PF03807
A0A3Q1LPT9	PF01794
A0A3Q1LPV5	PF00048
A0A3Q1LPV7	PF18171
A0A3Q1LPV7	PF18139
A0A3Q1LPW3	PF07714
A0A3Q1LPW3	PF01404
A0A3Q1LPW3	PF00041
A0A3Q1LPW3	PF00536
A0A3Q1LPW3	PF14575
A0A3Q1LPW3	PF00069
A0A3Q1LPW3	PF07647
A0A3Q1LPW8	PF07810
A0A3Q1LPX2	PF00501
A0A3Q1LPY0	PF00094
A0A3Q1LPY0	PF06119
A0A3Q1LPY1	PF00664
A0A3Q1LPY1	PF00005
A0A3Q1LPY6	PF02140
A0A3Q1LPY6	PF14851
A0A3Q1LPY7	PF03006
A0A3Q1LPZ7	PF00535
A0A3Q1LPZ7	PF00652
A0A3Q1LPZ8	PF16863
A0A3Q1LPZ8	PF00088
A0A3Q1LPZ8	PF13802
A0A3Q1LPZ8	PF01055
A0A3Q1LQ16	PF00069
A0A3Q1LQ16	PF07714
A0A3Q1LQ26	PF16212
A0A3Q1LQ26	PF16209
A0A3Q1LQ26	PF00122
A0A3Q1LQ26	PF00702
A0A3Q1LQ26	PF13246
A0A3Q1LQ29	PF07690
A0A3Q1LQ29	PF00083
A0A3Q1LQ30	PF04184
A0A3Q1LQ36	PF16863
A0A3Q1LQ36	PF00088
A0A3Q1LQ36	PF13802
A0A3Q1LQ36	PF01055
A0A3Q1LQ48	PF00001
A0A3Q1LQ50	PF07885
A0A3Q1LQ52	PF01390
A0A3Q1LQ59	PF15494
[truncated: 15,699 more rows]

## Sheet: Table S8
Supplementary Table S8. Interactions identified using domain–domain-based protein–protein predictions between microbial and bovine receptor proteins.
[truncated: 2,950 more rows]

[truncated: 1 more sheets: Table S9]
